# Supplementary material for: Quantitative Lipidome Analysis of Boiled Chicken Egg Yolk under Different Heating Intensities
Source: Molecules. 2023 Jun 7;28(12):4601. doi: 10.3390/molecules28124601 (PMC10301504; doi:10.3390/molecules28124601)
Supplement: Supplementary file 1 [file molecules-28-04601-s001.zip]

Archive with 4 entries (4 files):
- Supporting materials-Figures.pdf
- Table S1(29, Apr).xlsx
- Table S2(29, Apr).xlsx
- Table S3(24, Apr).xlsx
