# Supplementary material for: Quantitative Lipidome Analysis of Boiled Chicken Egg Yolk under Different Heating Intensities
Source: Molecules. 2023 Jun 7;28(12):4601. doi: 10.3390/molecules28124601 (PMC10301504; doi:10.3390/molecules28124601)
Supplement: Supplementary file 1 [file molecules-28-04601-s001.zip › Table S2(29, Apr).xlsx]

## Sheet: shee1
Table S2: Lipid identification information for all samples.
Index	Compounds	Class I	Class II	Carbon chain length	Chain unsaturation	Molecular Weight	Ionization model	Formula	FEY1	FEY2	FEY3	HEY1	HEY2	HEY3	SEY1	SEY2	SEY3	NEY1	NEY2	NEY3	OEY1	OEY2	OEY3	Cpd_ID	HMDB	Lipidmaps ID	Pubchem CID	CAS	ChEBI	kegg_map
LIPID-N-0005	Chenodeoxycholicacid	ST	BA	-	-	392.29266	[M-H]-	C24H40O4	4.43149	3.18708	3.44271	3.3481	2.6861	3.03197	3.64156	3.55948	3.29952	4.32771	4.55882	3.52593	5.45977	4.18873	4.77627	C02528	HMDB0000518	LMST04010032	10133	474-25-9	10133	ko00120,ko01100,ko04976
LIPID-N-0016	Taurochenodeoxycholicacid	ST	BA	-	-	499.29675	[M-H]-	C26H45NO6S	463.557	549.662	194.851	326.933	138.99	169.83	377.026	263.736	214.976	418.313	406.513	493.827	450.192	582.571	558.069	C05465	HMDB0000951	LMST05040005	387316	516-35-8	387316	ko00120,ko04976,ko04979
LIPID-N-0017	Taurocholicacid	ST	BA	-	-	515.29169	[M-H]-	C26H45NO7S	2.2449	2.9026	0.40333	1.33924	0.57782	0.50949	1.21068	0.65934	0.80193	1.36386	1.21324	1.58025	1.83908	2.67212	2.94118	C05122	HMDB0000036	LMST05040001	6675	81-24-3	6675	ko00120,ko00430,ko01100,ko04976,ko04979
LIPID-P-0046	Carnitine C10:2	FA	CAR	10	2	311.20966	[M+H]+	C17H29NO4	0.01232	0.01647	0.00973	0.01767	0.0117	0.01696	0.01209	0.02504	0.01757	0.01284	0.01649	0.01578	0.0104	0.00892	0.02815	C02301	-	LMFA07070015	71464496	-	-	ko04714
LIPID-P-0044	Carnitine C22:1	FA	CAR	22	1	481.41311	[M+H]+	C29H55NO4	1.65986	1.70106	1.23574	1.98917	1.26601	1.66833	1.58818	1.60153	1.51498	1.69446	1.60294	1.02914	1.36782	1.41743	1.56461	C02301	-	-	-	-	-	ko04714
LIPID-P-0042	Carnitine C18:1	FA	CAR	18	1	425.35051	[M+H]+	C25H47NO4	0.53839	0.61909	0.46845	0.67159	0.49558	0.47153	0.51859	0.63258	0.47343	0.50313	0.4979	0.54716	0.68966	0.57968	0.55103	C02301	HMDB0005065	LMFA07070096	46907933	38677-66-6	-	ko04714
LIPID-P-0039	Carnitine C16:1	FA	CAR	16	1	397.31921	[M+H]+	C23H43NO4	0.01607	0.01716	0.01734	0.01379	0.01137	0.00494	0.01417	0.02733	0.02242	0.01484	0.01542	0.01539	0.01883	0.02792	0.01748	C02301	HMDB0006317	LMFA07070097	53477817	-	-	ko04714
LIPID-P-0035	Carnitine C12:1	FA	CAR	12	1	341.25661	[M+H]+	C19H35NO4	0.0041	0.0055	0.00462	0.00729	0.01179	0.00609	0.00549	0.01129	0.00491	0.00862	0.00576	0.01043	0.01333	0.0056	0.01128	C02301	-	-	-	-	-	ko04714
LIPID-P-0030	Carnitine C5:1-2OH	FA	CAR	5	1	273.12124	[M+H]+	C12H19NO6	3.69291	3.20154	3.61434	3.7223	3.20666	3.13686	3.05052	4.10893	4.36715	3.10361	4.7479	3.4963	5.07663	3.87097	4.60533	C02301	-	LMFA07070065	53481620	-	-	ko04714
LIPID-P-0028	Carnitine C5:1	FA	CAR	5	1	243.14706	[M+H]+	C12H21NO4	0.00488	0.006	0.0065	0.00774	0.0051	0.00687	0.00757	0.00673	0.00616	0.00357	0.00649	0.0046	0.00849	0.0041	0.01337	C02301	HMDB0002366	LMFA07070108	91825636	64681-36-3	-	ko04714
LIPID-P-0027	Carnitine C4:1-2OH	FA	CAR	4	1	261.12124	[M+H]+	C11H19NO6	0.02663	0.02411	0.01741	0.02285	0.01295	0.01111	0.01964	0.01888	0.02435	0.01579	0.03466	0.01539	0.03314	0.02176	0.0356	C02301	HMDB0061717	LMFA07070101	71464481	-	-	ko04714
LIPID-P-0026	Carnitine C3:1-2OH	FA	CAR	3	1	247.10559	[M+H]+	C10H17NO6	0.00589	0.00748	0.00162	0.00486	0.00381	0.00328	0.00665	0.00482	0.00356	0.00328	0.00668	0.00387	0.00471	0.00549	0.00615	C02301	HMDB0002095	LMFA07070080	91825606	910825-21-7	-	ko04714
LIPID-P-0025	Carnitine C18-OH	FA	CAR	18	0	443.36107	[M+H]+	C25H49NO5	0.03965	0.04455	0.03069	0.05199	0.03332	0.02478	0.03317	0.02867	0.02415	0.0212	0.03487	0.02765	0.02644	0.04256	0.03439	C02301	-	LMFA07070043	71464560	-	-	ko04714
LIPID-P-0023	Carnitine C18:0	FA	CAR	18	0	427.36616	[M+H]+	C25H49NO4	0.27017	0.29315	0.23019	0.36041	0.25403	0.22378	0.27645	0.28094	0.21836	0.33157	0.2521	0.28049	0.30843	0.28695	0.29764	C02301	HMDB0000848	LMFA07070008	52922056	25597-09-5	-	ko04714
LIPID-P-0021	Carnitine C16:0	FA	CAR	16	0	399.33486	[M+H]+	C23H45NO4	0.24879	0.31437	0.23423	0.33678	0.20739	0.1982	0.2612	0.32107	0.22995	0.24289	0.2605	0.27852	0.35632	0.29658	0.28959	C02990	HMDB0000222	LMFA07070004	11953816	2364-67-2	-	ko00071,ko01212
LIPID-P-0019	Carnitine C12:1-2OH	FA	CAR	12	1	373.24644	[M+H]+	C19H35NO6	0.19281	0.17126	0.17688	0.18001	0.15742	0.16024	0.1632	0.20449	0.23575	0.16771	0.22479	0.18133	0.24521	0.19085	0.26144	C02301	-	LMFA07070083	71464543	-	-	ko04714
LIPID-P-0049	Carnitine C18:2	FA	CAR	18	2	423.33486	[M+H]+	C25H45NO4	0.04976	0.07483	0.0529	0.06361	0.03811	0.03457	0.05968	0.08065	0.06396	0.03412	0.04181	0.05472	0.06111	0.05315	0.08225	C02301	HMDB0006469	LMFA07070009	6450015	36816-10-1	-	ko04714
LIPID-P-0010	Carnitine C8:0	FA	CAR	8	0	287.20966	[M+H]+	C15H29NO4	0.00954	0.00999	0.01159	0.00703	0.0087	0.00543	0.01016	0.00656	0.00995	0.00661	0.00918	0.0079	0.01186	0.00741	0.00963	C02301	HMDB0000791	LMFA07070095	11953814	25243-95-2	-	ko04714
LIPID-P-0009	Carnitine C6-OH	FA	CAR	6	0	275.17327	[M+H]+	C13H25NO5	0.01687	0.02006	0.00903	0.01278	0.00493	0.00619	0.00896	0.01391	0.01285	0.01006	0.02563	0.00737	0.03352	0.02003	0.04404	C02301	HMDB0013130	LMFA07070072	53481624	-	-	ko04714
LIPID-P-0008	Carnitine C5-OH	FA	CAR	5	0	261.15762	[M+H]+	C12H23NO5	0.02196	0.02546	0.01656	0.01954	0.0148	0.01425	0.01745	0.02102	0.02184	0.0171	0.03298	0.01513	0.02874	0.02041	0.03861	C02301	HMDB0062555	LMFA07070073	57357187	-	-	ko04714
LIPID-P-0007	Carnitine C6:0	FA	CAR	6	0	259.17836	[M+H]+	C13H25NO4	0.01258	0.01342	0.00999	0.01526	0.0121	0.00969	0.01216	0.01403	0.01125	0.01396	0.01292	0.01266	0.01069	0.01429	0.01538	C02301	HMDB0000705	LMFA07070070	6426853	6418-78-6	-	ko04714
LIPID-P-0006	Carnitine C4-OH	FA	CAR	4	0	247.14197	[M+H]+	C11H21NO5	0.00665	0.00517	0.0023	0.00479	0.00427	0.0037	0.00688	0.00315	0.00421	0.00428	0.00674	0.00413	0.00352	0.00624	0.00674	C02301	-	LMFA07070071	53481617	-	-	ko04714
LIPID-P-0005	Carnitine C5:0	FA	CAR	5	0	245.16271	[M+H]+	C12H23NO4	0.82021	0.74638	0.77537	0.98671	0.67673	0.70529	0.66349	0.95366	1.00483	0.68241	1.06933	0.78025	1.22414	0.98796	1.06988	C02301	HMDB0000688	LMFA07070077	6426851	31023-24-2	-	ko04714
LIPID-P-0004	Carnitine C4:0	FA	CAR	4	0	231.14706	[M+H]+	C11H21NO4	0.02274	0.02854	0.01325	0.02107	0.01724	0.01483	0.01926	0.02007	0.01903	0.02063	0.02416	0.01995	0.01586	0.02215	0.02313	C02862	HMDB0002013	LMFA07070054	213144	25576-40-3	-	-
LIPID-P-0011	Carnitine C6-2OH	FA	CAR	6	0	289.15254	[M+H]+	C13H23NO6	0.22546	0.20829	0.22413	0.27967	0.18844	0.1998	0.19009	0.27138	0.30145	0.18834	0.30882	0.22123	0.34674	0.30043	0.31976	C02301	HMDB0000552	LMFA07070087	128145	102673-95-0	-	ko04714
LIPID-P-0003	Carnitine C3:0	FA	CAR	3	0	217.13141	[M+H]+	C10H19NO4	0.05092	0.05516	0.03958	0.04884	0.0329	0.03137	0.0448	0.04663	0.05314	0.04357	0.05189	0.05175	0.04674	0.0545	0.0551	C03017	HMDB0000824	LMFA07070105	107738	17298-37-2	-	-
LIPID-P-0002	Carnitine C2:0	FA	CAR	2	0	203.11576	[M+H]+	C9H17NO4	0.51118	0.65381	0.26047	0.39389	0.2936	0.22577	0.42517	0.31343	0.30725	0.35277	0.53361	0.49185	0.27778	0.49687	0.45852	C02571	HMDB0000201	LMFA07070049	7045767	3040-38-8	-	ko04931
LIPID-P-0001	DL-Carnitine	FA	CAR	-	-	161.10519	[M+H]+	C7H15NO3	0.19164	0.17608	0.08682	0.1355	0.08641	0.06973	0.13174	0.11658	0.09469	0.12665	0.16345	0.15704	0.1136	0.14694	0.15807	C00318	HMDB0000062	-	10917	541-15-1	-	ko04714,ko04976,ko05415
LIPID-P-0092	CE(22:6)	ST	CE	22	6	696.58453	[M+NH4]+	C49H76O2	59.6696	63.2594	48.2585	84.4904	52.6809	48.9511	48.6177	60.2007	50.4348	58.4096	47.6891	48.7901	58.2375	58.7386	62.3429	C02530	HMDB0006733	LMST01020019	53477890	70110-50-8	-	ko00100,ko04913,ko04975,ko04976,ko04977,ko04979,ko05417
LIPID-P-0089	CE(22:5)	ST	CE	22	5	698.60018	[M+NH4]+	C49H78O2	11.6618	12.2083	12.1151	27.7696	11.4107	7.41259	12.164	12.4797	8.69565	16.694	13.6135	13.9062	18.6015	15.1372	16.1287	C02530	HMDB0010374	LMST01020031	53480462	-	-	ko00100,ko04913,ko04975,ko04976,ko04977,ko04979,ko05417
LIPID-P-0083	CE(20:4)	ST	CE	20	4	672.58453	[M+NH4]+	C47H76O2	10.1458	16.5863	11.9738	13.1955	12.9516	8.57143	10.2765	12.6899	14.6667	15.1325	11.9958	9.56049	16.7241	12.0558	12.368	C02530	HMDB0006726	LMST01020014	6479222	604-34-2	-	ko00100,ko04913,ko04975,ko04976,ko04977,ko04979,ko05417
LIPID-P-0073	CE(18:2)	ST	CE	18	2	648.58453	[M+NH4]+	C45H76O2	362.488	545.805	350.328	530.773	500.781	447.552	441.373	381.271	554.589	515.663	310.924	461.235	391.762	429.466	537.959	C15441	HMDB0000610	LMST01020008	131801653	604-33-1	-	-
LIPID-P-0066	CE(18:1)	ST	CE	18	1	650.60018	[M+NH4]+	C45H78O2	608.358	808.1	553.256	816.347	705.882	564.436	632.984	684.185	727.536	837.59	655.462	591.605	578.544	737.602	723.982	C14641	HMDB0000918	LMST01020003	50938266	303-43-5	-	-
LIPID-P-0056	CE(16:0)	ST	CE	16	0	624.58453	[M+NH4]+	C43H76O2	581.147	790.743	518.93	807.484	670.484	627.373	486.177	760.631	666.667	774.94	504.202	632.099	567.05	670.197	734.037	C11251	HMDB0000885	LMST01020005	246520	601-34-3	-	-
LIPID-P-0057	CE(18:0)	ST	CE	18	0	652.61583	[M+NH4]+	C45H80O2	259.475	400.193	268.551	434.269	328.995	269.73	253.575	323.937	337.198	400.964	182.773	295.309	228.927	359.172	234.289	C02530	HMDB0010368	LMST01020007	53480457	-	-	ko00100,ko04913,ko04975,ko04976,ko04977,ko04979,ko05417
LIPID-P-0114	Cer(d18:1/21:0)	SP	Cer	39	1	607.59034	[M+H]+	C39H77NO3	8.64917	11.1379	7.37002	11.6199	14.0552	12.2877	11.0581	9.93789	10.1449	10.1687	9.92647	10.321	11.159	14.4921	7.54148	C00195	-	-	-	-	-	ko00600,ko01100,ko04071,ko04217,ko04722,ko04920,ko04931,ko04933,ko05140,ko05415
LIPID-P-0121	Cer(d18:1/18:1)	SP	Cer	36	2	563.52774	[M+H]+	C36H69NO3	1.23907	1.06075	1.28218	1.17676	1.61374	1.41858	1.15825	1.08935	1.08696	1.18554	1.90126	1.05679	1.70977	1.46846	0.95525	C00195	HMDB0004948	LMSP02010003	5283563	-	-	ko00600,ko01100,ko04071,ko04217,ko04722,ko04920,ko04931,ko04933,ko05140,ko05415
LIPID-P-0122	Cer(d18:1/20:1)	SP	Cer	38	2	591.55904	[M+H]+	C38H73NO3	1.29252	1.13308	1.39324	1.45249	1.6658	1.12388	1.24881	1.40946	1.343	1.06024	1.18697	0.98272	1.32184	1.10255	1.06083	C00195	-	-	-	-	-	ko00600,ko01100,ko04071,ko04217,ko04722,ko04920,ko04931,ko04933,ko05140,ko05415
LIPID-P-0123	Cer(d18:1/22:1)	SP	Cer	40	2	619.59034	[M+H]+	C40H77NO3	13.9942	16.3934	12.9228	19.8917	21.3431	19.1808	19.3041	19.9235	16.087	16.4337	12.9727	14.2716	13.7452	23.351	10.7089	C00195	HMDB0011775	-	53481052	-	-	ko00600,ko01100,ko04071,ko04217,ko04722,ko04920,ko04931,ko04933,ko05140,ko05415
LIPID-P-0120	Cer(d18:1/16:1)	SP	Cer	34	2	535.49644	[M+H]+	C34H65NO3	0.95238	1.49952	0.9995	1.15214	1.51484	1.10889	0.79123	1.16579	1.3913	1.5759	0.92962	1.10123	1.17816	1.39624	0.74409	C00195	HMDB0035480	-	131751776	141980-53-2	-	ko00600,ko01100,ko04071,ko04217,ko04722,ko04920,ko04931,ko04933,ko05140,ko05415
LIPID-P-0124	Cer(d18:1/24:1)	SP	Cer	42	2	647.62164	[M+H]+	C42H81NO3	112.245	110.897	127.713	126.046	125.455	142.857	114.395	119.446	126.57	95.4217	124.475	134.321	149.425	119.403	126.194	C00195	HMDB0004953	LMSP02010009	5283568	-	-	ko00600,ko01100,ko04071,ko04217,ko04722,ko04920,ko04931,ko04933,ko05140,ko05415
LIPID-P-0119	Cer(d18:1/26:0)	SP	Cer	44	1	677.66859	[M+H]+	C44H87NO3	0.88435	0.93057	1.06007	1.13737	1.05674	1.23876	1.23451	1.49068	1.44444	1.01205	0.8771	1.15062	1.50862	1.12662	1.272	C00195	HMDB0004955	LMSP02010011	5283570	-	-	ko00600,ko01100,ko04071,ko04217,ko04722,ko04920,ko04931,ko04933,ko05140,ko05415
LIPID-P-0118	Cer(d18:1/25:0)	SP	Cer	43	1	663.65294	[M+H]+	C43H85NO3	6.07386	6.26808	6.05755	6.00689	6.2988	6.99301	7.19733	7.11897	8.06763	5.78313	5.2416	6.91358	7.61494	5.97015	6.6365	C00195	HMDB0004957	LMSP02010013	9547202	-	-	ko00600,ko01100,ko04071,ko04217,ko04722,ko04920,ko04931,ko04933,ko05140,ko05415
LIPID-P-0117	Cer(d18:1/24:0)	SP	Cer	42	1	649.63729	[M+H]+	C42H83NO3	134.597	131.148	138.819	147.71	160.854	167.832	147.283	154.802	174.396	133.494	127.626	140.247	154.215	124.699	157.366	C00195	HMDB0004956	LMSP02010012	5283571	-	-	ko00600,ko01100,ko04071,ko04217,ko04722,ko04920,ko04931,ko04933,ko05140,ko05415
LIPID-P-0116	Cer(d18:1/23:0)	SP	Cer	41	1	635.62164	[M+H]+	C41H81NO3	184.159	278.206	173.145	303.299	315.981	338.162	255.958	287.148	257.488	235.663	178.571	252.346	205.46	355.802	203.117	C00195	HMDB0000950	LMSP02010021	52931115	67605-84-9	-	ko00600,ko01100,ko04071,ko04217,ko04722,ko04920,ko04931,ko04933,ko05140,ko05415
LIPID-P-0115	Cer(d18:1/22:0)	SP	Cer	40	1	621.60599	[M+H]+	C40H79NO3	312.925	374.638	254.922	423.437	541.385	478.521	384.652	386.049	446.377	374.458	313.55	360.988	346.743	510.351	300.151	C00195	HMDB0004952	LMSP02010008	5283567	-	-	ko00600,ko01100,ko04071,ko04217,ko04722,ko04920,ko04931,ko04933,ko05140,ko05415
LIPID-P-0113	Cer(d18:1/20:0)	SP	Cer	38	1	593.57469	[M+H]+	C38H75NO3	16.5695	18.5149	12.0646	22.1566	27.798	20.8791	21.9733	17.3913	16.4251	17.9277	16.2815	19.2099	20.1149	21.4251	14.6305	C00195	HMDB0004951	LMSP02010007	5283566	-	-	ko00600,ko01100,ko04071,ko04217,ko04722,ko04920,ko04931,ko04933,ko05140,ko05415
LIPID-P-0103	Cer(d18:0/18:0)	SP	Cer	36	0	567.55904	[M+H]+	C36H73NO3	1.45773	1.44648	0.91368	1.5805	1.98334	1.61838	1.4061	1.38079	0.92754	1.4506	1.33929	1.0963	1.83429	1.65623	1.00553	C00195	HMDB0011761	LMSP02020008	5283573	-	-	ko00600,ko01100,ko04071,ko04217,ko04722,ko04920,ko04931,ko04933,ko05140,ko05415
LIPID-P-0111	Cer(d18:1/18:0)	SP	Cer	36	1	565.54339	[M+H]+	C36H71NO3	15.9864	16.7792	12.7713	17.5775	21.8636	15.7842	16.7302	15.2413	15.4589	13.6867	15.9139	14.8642	19.5402	17.8142	17.5968	C00195	HMDB0004950	LMSP02010006	5283565	-	-	ko00600,ko01100,ko04071,ko04217,ko04722,ko04920,ko04931,ko04933,ko05140,ko05415
LIPID-P-0109	Cer(d18:1/16:0)	SP	Cer	34	1	537.51209	[M+H]+	C34H67NO3	19.9222	24.4455	19.5861	24.0276	30.6611	23.7263	24.2612	31.0081	27.4396	22.8916	22.6365	20.642	28.592	24.1213	22.8758	C00195	HMDB0004949	LMSP02010004	5283564	-	-	ko00600,ko01100,ko04071,ko04217,ko04722,ko04920,ko04931,ko04933,ko05140,ko05415
LIPID-P-0108	Cer(d18:1/14:0)	SP	Cer	32	1	509.48079	[M+H]+	C32H63NO3	0.16327	0.19431	0.17012	0.14919	0.32067	0.23277	0.17779	0.32489	0.19952	0.23952	0.16964	0.14568	0.24234	0.38373	0.21368	C13916	HMDB0011773	LMSP02010001	5282310	-	-	-
LIPID-P-0107	Cer(d18:0/24:1)	SP	Cer	42	1	649.63729	[M+H]+	C42H83NO3	1.45287	1.06557	1.65068	1.18168	1.61895	1.34865	1.23928	1.51457	1.22222	1.25301	1.32878	1.28889	1.99713	1.07366	1.40271	C00195	HMDB0011769	LMSP02020011	5283576	-	-	ko00600,ko01100,ko04071,ko04217,ko04722,ko04920,ko04931,ko04933,ko05140,ko05415
LIPID-P-0106	Cer(d18:0/24:0)	SP	Cer	42	0	651.65294	[M+H]+	C42H85NO3	4.10593	3.94889	3.9576	3.82078	4.60177	5.09491	4.58055	3.98471	4.97585	4.19277	3.51891	3.84691	4.83716	3.83245	4.42936	C00195	HMDB0011768	LMSP02020012	5283577	-	-	ko00600,ko01100,ko04071,ko04217,ko04722,ko04920,ko04931,ko04933,ko05140,ko05415
LIPID-P-0105	Cer(d18:0/22:0)	SP	Cer	40	0	623.62164	[M+H]+	C40H81NO3	3.78037	5.30376	3.95255	6.10537	6.76731	5.69431	4.53289	5.01672	4.71014	5.3012	4.07563	3.91605	5.12452	5.53683	3.454	C00195	HMDB0011765	LMSP02020010	5283575	-	-	ko00600,ko01100,ko04071,ko04217,ko04722,ko04920,ko04931,ko04933,ko05140,ko05415
LIPID-P-0104	Cer(d18:0/20:0)	SP	Cer	38	0	595.59034	[M+H]+	C38H77NO3	0.37123	0.52555	0.26199	0.54161	0.59344	0.54945	0.4428	0.44052	0.40821	0.46169	0.33824	0.41975	0.68008	0.50072	0.2725	C00195	HMDB0011764	LMSP02020009	5283574	-	-	ko00600,ko01100,ko04071,ko04217,ko04722,ko04920,ko04931,ko04933,ko05140,ko05415
LIPID-P-0102	Cer(d18:0/16:0)	SP	Cer	34	0	539.52774	[M+H]+	C34H69NO3	3.27017	4.29605	3.27612	4.29838	6.6632	4.47053	4.81411	4.82561	3.95652	5.3494	3.65021	4.11358	5.74713	3.85171	4.48969	C00195	HMDB0011760	LMSP02020001	5283572	-	-	ko00600,ko01100,ko04071,ko04217,ko04722,ko04920,ko04931,ko04933,ko05140,ko05415
LIPID-P-0125	Cer(d18:1/26:1)	SP	Cer	44	2	675.65294	[M+H]+	C44H85NO3	0.83576	0.91128	0.86825	1.01428	0.85893	1.07393	0.83413	0.9699	1.08213	0.79518	0.97689	0.86914	1.0249	0.90997	0.91001	C00195	-	LMSP02010010	5283569	-	-	ko00600,ko01100,ko04071,ko04217,ko04722,ko04920,ko04931,ko04933,ko05140,ko05415
LIPID-P-1558	Cer(d18:1/23:0(2OH))	SP	Cer	41	1	651.61656	[M+H]+	C41H81NO4	2.78912	2.70492	3.49319	5.46529	4.89328	5.84416	5.05243	3.73626	4.40097	3.8506	3.48214	3.96543	7.75862	4.74242	3.90146	C00195	-	LMSP02010160	-	-	-	ko00600,ko01100,ko04071,ko04217,ko04722,ko04920,ko04931,ko04933,ko05140,ko05415
LIPID-P-1557	Cer(d18:1/22:0(2OH))	SP	Cer	40	1	637.60091	[M+H]+	C40H79NO4	0.99611	0.93539	1.33266	1.26046	1.80115	1.8981	1.72545	1.56235	2.03865	1.08434	1.50735	1.01728	2.02586	1.13144	1.59879	C00195	-	LMSP02010159	-	-	-	ko00600,ko01100,ko04071,ko04217,ko04722,ko04920,ko04931,ko04933,ko05140,ko05415
LIPID-P-1503	Cer(d18:0/22:1(2OH))	SP	Cer	40	1	637.60091	[M+H]+	C40H79NO4	1.05442	0.99807	1.14084	1.1029	1.27017	1.72827	1.36797	1.26613	1.66667	0.9253	1.22899	1.12593	1.49904	1.28069	1.46305	C00195	-	-	-	-	-	ko00600,ko01100,ko04071,ko04217,ko04722,ko04920,ko04931,ko04933,ko05140,ko05415
LIPID-P-0112	Cer(d18:1/19:0)	SP	Cer	37	1	579.55904	[M+H]+	C37H73NO3	0.51992	0.77146	0.48057	0.84195	0.93181	0.71928	0.7817	0.62112	0.68599	0.66506	0.31618	0.57778	0.86207	0.85701	0.59829	C00195	-	LMSP02010032	52931126	-	-	ko00600,ko01100,ko04071,ko04217,ko04722,ko04920,ko04931,ko04933,ko05140,ko05415
LIPID-P-0141	Cer(d18:2/24:0)	SP	Cer	42	2	647.62164	[M+H]+	C42H81NO3	0.2551	0.29412	0.27764	0.17578	0.2556	0.26573	0.25453	0.2795	0.44734	0.24241	0.25315	0.30074	0.14943	0.26192	0.31775	C00195	-	-	-	-	-	ko00600,ko01100,ko04071,ko04217,ko04722,ko04920,ko04931,ko04933,ko05140,ko05415
LIPID-N-0602	CerP(d18:1/16:0)	SP	CerP	34	1	617.47843	[M-H]-	C34H68NO6P	4.03304	5.95468	3.07925	6.1546	5.75221	2.20529	8.05529	3.77449	3.04348	8.50602	4.3855	56.5432	4.02299	6.909	2.51383	-	HMDB0010700	LMSP02050002	5283581	-	-	-
LIPID-N-0609	CerP(d18:1/18:1)	SP	CerP	36	2	643.49408	[M-H]-	C36H70NO6P	3.03693	7.35294	2.75114	7.38552	6.35086	3.77123	11.5825	4.70616	4.34783	14.5783	4.80567	107.901	4.88506	8.35339	4.55003	-	-	-	-	-	-	-
LIPID-P-1547	Cer(t18:0/24:1)	SP	Cert	42	1	665.63221	[M+H]+	C42H83NO4	1.32653	1.55256	1.51439	1.61497	1.58771	1.48851	1.51096	1.79169	1.89372	1.46988	1.13971	1.16049	1.70498	1.42032	1.24183	C00195	-	-	-	-	-	ko00600,ko01100,ko04071,ko04217,ko04722,ko04920,ko04931,ko04933,ko05140,ko05415
LIPID-P-1542	Cer(t18:0/24:0)	SP	Cert	42	0	667.64786	[M+H]+	C42H85NO4	1.09329	1.53809	1.13074	1.19153	1.15044	1.15884	1.00572	1.30913	1.47826	1.14217	0.81933	1.14568	0.79981	1.17959	1.05078	C00195	-	LMSP02030004	10462091	-	-	ko00600,ko01100,ko04071,ko04217,ko04722,ko04920,ko04931,ko04933,ko05140,ko05415
LIPID-P-1541	Cer(t18:0/22:0)	SP	Cert	40	0	639.61656	[M+H]+	C40H81NO4	1.04956	1.21987	1.01464	0.96012	0.94222	1.11888	0.81983	1.09412	1.43961	0.90602	0.78256	1.06667	0.79502	1.07848	1.01056	C00195	-	LMSP02030008	5322153	-	-	ko00600,ko01100,ko04071,ko04217,ko04722,ko04920,ko04931,ko04933,ko05140,ko05415
LIPID-P-0052	Cholesterol	ST	Cholesterol	-	-	386.35487	[M-H2O+H]+	C27H46O	39455.8	27001	29883.9	27572.6	26861	35164.8	32983.8	28475.9	25700.5	31614.5	30672.3	28444.4	24712.6	28310.1	22322.8	C00187	HMDB0000067	LMST01010001	5997	-	-	ko00100,ko00120,ko00140,ko00981,ko01100,ko04913,ko04925,ko04927,ko04934,ko04975,ko04976,ko04977,ko04979,ko05200,ko05217,ko05417
LIPID-P-0161	CoenzymeQ10	PR	CoQ	-	-	862.68391	[M+H]+	C59H90O4	8.94072	11.4272	10.2474	9.355	11.6606	14.3357	12.8217	12.709	15.0725	16	14.1281	13.9259	15.3736	14.5402	11.4128	C11378	HMDB0001072	LMPR02010001	5281915	303-98-0	-	ko04216
LIPID-P-0160	CoenzymeQ9	PR	CoQ	-	-	794.62131	[M+H]+	C54H82O4	0.67541	0.82932	1.22665	1.41802	1.56689	2.06793	1.3346	1.76302	1.79227	1.8506	1.33929	1.32346	1.45594	1.91141	0.87481	C01967	HMDB0006707	LMPR02010004	5280473	303-97-9	-	-
LIPID-P-0159	CoenzymeQ8	PR	CoQ	-	-	780.60566	[M+H]+	C53H80O4	0.95238	0.54002	0.76224	0.96504	0.93701	0.72428	1.02479	1.04634	0.92754	0.9253	0.59874	0.87901	0.9387	1.17477	0.29713	C17569	HMDB0006709	LMPR02010005	5283546	-	-	-
LIPID-P-0167	DG(14:0_16:0)	GL	DG	30	0	540.47538	[M+NH4]+	C33H64O5	0.21963	0.18997	0.22211	0.18316	0.2582	0.18482	0.23451	0.21405	0.26184	0.18795	0.26786	0.16	0.26437	0.20029	0.21921	C00641	HMDB0007011	LMGL02010378	13734178	-	-	ko00561,ko00562,ko00564,ko01100,ko04070,ko04730
LIPID-P-0245	DG(18:0_22:4)	GL	DG	40	4	672.56928	[M+NH4]+	C43H76O5	0.138	0.14947	0.15447	0.21467	0.26549	0.16983	0.12774	0.26087	0.21739	0.13012	0.125	0.13531	0.21839	0.23014	0.17295	C00641	HMDB0007176	LMGL02010194	9543859	-	-	ko00561,ko00562,ko00564,ko01100,ko04070,ko04730
LIPID-P-0243	DG(18:0_20:4)	GL	DG	38	4	644.53798	[M+NH4]+	C41H72O5	2.23518	1.88042	2.13024	2.58986	2.88391	2.66733	2.1449	2.82848	3.02415	1.8506	1.94328	2.22222	3.0364	2.38806	2.29261	C00165	HMDB0007170	LMGL02010111	6438587	-	-	ko01521,ko04010,ko04012,ko04014,ko04015,ko04020,ko04024,ko04062,ko04064,ko04066,ko04071,ko04072,ko04261,ko04270,ko04361,ko04370,ko04371,ko04540,ko04611,ko04613,ko04625,ko04650,ko04658,ko04659,ko04660,ko04662,ko04664,ko04666,ko04713,ko04714,ko04720,ko04722,ko04723,ko04724,ko04725,ko04726,ko04728,ko04730,ko04745,ko04750,ko04911,ko04912,ko04915,ko04916,ko04918,ko04919,ko04920,ko04921,ko04923,ko04925…
LIPID-P-0242	DG(18:1_20:3)	GL	DG	38	4	644.53798	[M+NH4]+	C41H72O5	0.51118	0.58438	0.69763	0.51009	0.99115	0.80919	0.60248	0.95557	0.74879	0.5494	0.64601	0.65481	0.76149	0.46991	0.6003	C00641	HMDB0007227	LMGL02010110	9543776	-	-	ko00561,ko00562,ko00564,ko01100,ko04070,ko04730
LIPID-P-0233	DG(18:1_20:2)	GL	DG	38	3	646.55363	[M+NH4]+	C41H74O5	1.02041	0.86982	1.08026	1.05367	1.23894	1.32867	1.12488	1.04157	1.86473	1.13735	0.71744	0.90765	1.38889	0.77997	0.81347	C00641	HMDB0007225	LMGL02010100	9543766	-	-	ko00561,ko00562,ko00564,ko01100,ko04070,ko04730
LIPID-P-0239	DG(16:0_20:4)	GL	DG	36	4	616.50668	[M+NH4]+	C39H68O5	2.15743	2.50723	2.68551	2.53077	3.84175	3.17682	2.66921	3.48782	3.27536	2.35181	2.52101	2.81481	3.23755	3.091	3.06687	C00165	HMDB0007112	LMGL02010070	9543736	-	-	ko01521,ko04010,ko04012,ko04014,ko04015,ko04020,ko04024,ko04062,ko04064,ko04066,ko04071,ko04072,ko04261,ko04270,ko04361,ko04370,ko04371,ko04540,ko04611,ko04613,ko04625,ko04650,ko04658,ko04659,ko04660,ko04662,ko04664,ko04666,ko04713,ko04714,ko04720,ko04722,ko04723,ko04724,ko04725,ko04726,ko04728,ko04730,ko04745,ko04750,ko04911,ko04912,ko04915,ko04916,ko04918,ko04919,ko04920,ko04921,ko04923,ko04925…
LIPID-P-0238	DG(16:1_18:3)	GL	DG	34	4	588.47538	[M+NH4]+	C37H64O5	0.31681	0.36933	0.50681	0.37912	0.70901	0.46154	0.38799	0.53034	0.56715	0.44337	0.43382	0.42963	0.43295	0.38613	0.42836	C00641	HMDB0007134	LMGL02010035	9543703	-	-	ko00561,ko00562,ko00564,ko01100,ko04070,ko04730
LIPID-P-0247	DG(18:2_18:3)	GL	DG	36	5	614.49103	[M+NH4]+	C39H66O5	1.8173	1.76471	2.29177	1.93993	2.65487	2.86713	2.61201	2.76159	4.4058	1.86988	2.03782	1.65926	2.35632	1.83919	2.46355	C00641	HMDB0007250	LMGL02010071	9543737	-	-	ko00561,ko00562,ko00564,ko01100,ko04070,ko04730
LIPID-P-0232	DG(18:2_20:1)	GL	DG	38	3	646.55363	[M+NH4]+	C41H74O5	0.95724	0.93057	1.17113	1.11275	1.5721	1.46853	1.34414	1.42379	1.7971	1.3494	0.84664	1.28395	1.0249	1.19403	1.00553	C00641	HMDB0007253	LMGL02010099	9543765	-	-	ko00561,ko00562,ko00564,ko01100,ko04070,ko04730
LIPID-P-0240	DG(18:2_18:2)	GL	DG	36	4	616.50668	[M+NH4]+	C39H68O5	4.47522	4.61427	5.14891	4.77105	6.40292	6.14386	6.72069	6.59341	12.7053	5.3494	4.01786	4.04938	5.69923	5.53683	7.13927	C00641	HMDB0007248	LMGL02010063	9543729	-	-	ko00561,ko00562,ko00564,ko01100,ko04070,ko04730
LIPID-P-0248	DG(16:1_20:4)	GL	DG	36	5	614.49103	[M+NH4]+	C39H66O5	0.67153	0.75217	0.77839	0.59675	1.12441	0.74226	0.60248	1.07979	1.02415	0.63229	0.82353	0.78025	0.88314	0.85989	0.75214	C00641	HMDB0007141	LMGL02010077	9543743	-	-	ko00561,ko00562,ko00564,ko01100,ko04070,ko04730
LIPID-P-0261	DG(16:0_22:6)	GL	DG	38	6	640.50668	[M+NH4]+	C41H68O5	0.99125	0.86403	1.00353	1.04382	1.56169	1.2987	0.99142	1.28046	1.50725	0.8106	1.09244	0.90568	1.41762	1.00144	1.20664	C00641	HMDB0007121	LMGL02010162	9543827	-	-	ko00561,ko00562,ko00564,ko01100,ko04070,ko04730
LIPID-P-0257	DG(18:1_22:4)	GL	DG	40	5	670.55363	[M+NH4]+	C43H74O5	0.862	1.09932	0.9682	1.23092	1.83238	1.25874	1.01049	1.43335	1.28502	0.81735	0.77941	0.93037	1.36015	1.44439	0.87079	C00641	HMDB0007234	LMGL02010204	9543869	-	-	ko00561,ko00562,ko00564,ko01100,ko04070,ko04730
LIPID-P-0259	DG(18:2_20:4)	GL	DG	38	6	640.50668	[M+NH4]+	C41H68O5	1.58406	1.16683	1.64563	1.48695	1.74909	2.06793	1.61106	2.35069	3.02415	1.33976	1.37605	1.2642	1.93487	1.65623	1.82001	C00641	HMDB0007257	LMGL02010131	9543796	-	-	ko00561,ko00562,ko00564,ko01100,ko04070,ko04730
LIPID-P-0266	DG(18:0_22:6)	GL	DG	40	6	668.53798	[M+NH4]+	C43H72O5	0.46842	0.48409	0.4634	0.58986	0.7923	0.61738	0.44805	0.66699	0.79807	0.55614	0.40756	0.46222	0.71169	0.62205	0.47662	C00641	HMDB0007179	LMGL02010216	9543881	-	-	ko00561,ko00562,ko00564,ko01100,ko04070,ko04730
LIPID-P-0268	DG(16:1_22:6)	GL	DG	38	7	638.49103	[M+NH4]+	C41H66O5	0.25948	0.35005	0.26754	0.28853	0.50911	0.30769	0.27169	0.44052	0.40386	0.26024	0.32668	0.23901	0.34291	0.35436	0.29663	C00641	HMDB0007150	LMGL02010174	9543839	-	-	ko00561,ko00562,ko00564,ko01100,ko04070,ko04730
LIPID-P-0269	DG(18:1_22:6)	GL	DG	40	7	666.52233	[M+NH4]+	C43H70O5	2.00194	2.45902	1.80717	1.97932	3.25872	2.66733	1.94471	2.56092	3.10145	2.03373	2.11134	1.69877	2.74904	2.25325	2.67471	C00641	HMDB0007208	-	53478083	-	-	ko00561,ko00562,ko00564,ko01100,ko04070,ko04730
LIPID-P-0271	DG(18:2_22:6)	GL	DG	40	8	664.50668	[M+NH4]+	C43H68O5	0.43537	0.57666	0.48157	0.56622	0.62676	0.60739	0.53861	0.64501	0.76812	0.46361	0.45903	0.33383	0.55843	0.54502	0.62544	C00641	HMDB0007266	LMGL02010234	9543899	-	-	ko00561,ko00562,ko00564,ko01100,ko04070,ko04730
LIPID-P-1425	DG(19:0_18:1)	GL	DG	37	1	636.56928	[M+NH4]+	C40H76O5	0.04383	0.04879	0.05028	0.06765	0.08589	0.1009	0.04824	0.09842	0.08638	0.08241	0.05263	0.04415	0.0683	0.08243	0.03912	C00641	-	LMGL02010072	9543738	-	-	ko00561,ko00562,ko00564,ko01100,ko04070,ko04730
LIPID-P-1426	DG(18:0_20:1)	GL	DG	38	1	650.58493	[M+NH4]+	C41H78O5	0.12828	0.12633	0.18173	0.14771	0.23113	0.17682	0.24595	0.19398	0.1285	0.15711	0.1292	0.19259	0.16667	0.17333	0.15686	C00641	HMDB0007166	LMGL02010082	9543748	-	-	ko00561,ko00562,ko00564,ko01100,ko04070,ko04730
LIPID-P-1440	DG(17:0_18:2)	GL	DG	35	2	606.52233	[M+NH4]+	C38H70O5	0.1827	0.2054	0.22817	0.27573	0.29568	0.2987	0.32507	0.29145	0.38937	0.23229	0.14811	0.24296	0.25	0.30332	0.25842	C00641	-	LMGL02010034	9543702	-	-	ko00561,ko00562,ko00564,ko01100,ko04070,ko04730
LIPID-P-1443	DG(20:0_18:2)	GL	DG	38	2	648.56928	[M+NH4]+	C41H76O5	0.11176	0.09836	0.17062	0.13392	0.18636	0.18182	0.18875	0.19876	0.28019	0.17639	0.10609	0.13926	0.13602	0.16273	0.12871	C00641	HMDB0007252	LMGL02010089	9543755	-	-	ko00561,ko00562,ko00564,ko01100,ko04070,ko04730
LIPID-P-1459	DG(18:2_20:2)	GL	DG	38	4	644.53798	[M+NH4]+	C41H72O5	0.20117	0.13211	0.27966	0.19793	0.36543	0.26374	0.26978	0.29336	0.44928	0.25542	0.1229	0.23111	0.24713	0.20896	0.22021	C00641	HMDB0007254	LMGL02010109	9543775	-	-	ko00561,ko00562,ko00564,ko01100,ko04070,ko04730
LIPID-P-0252	DG(18:1_20:4)	GL	DG	38	5	642.52233	[M+NH4]+	C41H70O5	14.0914	13.7898	15.0429	13.9833	18.4279	17.8821	13.5367	20.4491	18.3575	12.3374	12.605	13.5309	19.4444	18.2956	15.1835	C00641	HMDB0007228	LMGL02010121	9543786	-	-	ko00561,ko00562,ko00564,ko01100,ko04070,ko04730
LIPID-P-0230	DG(14:1_22:2)	GL	DG	36	3	618.52233	[M+NH4]+	C39H70O5	0.49174	0.47059	0.61181	0.59281	0.8558	0.44655	0.69495	0.76063	1.02415	0.44434	0.65546	0.55704	0.46169	0.55272	0.70287	C00641	HMDB0007059	LMGL02010421	53477994	-	-	ko00561,ko00562,ko00564,ko01100,ko04070,ko04730
LIPID-P-0228	DG(16:0_20:3)	GL	DG	36	3	618.52233	[M+NH4]+	C39H70O5	0.15646	0.22758	0.30994	0.15756	0.24675	0.23776	0.24786	0.4386	0.38647	0.20434	0.27626	0.31506	0.2749	0.18103	0.32076	C00641	HMDB0007111	LMGL02010062	9543728	-	-	ko00561,ko00562,ko00564,ko01100,ko04070,ko04730
LIPID-P-0227	DG(16:1_20:2)	GL	DG	36	3	618.52233	[M+NH4]+	C39H70O5	0.47133	0.39248	0.52903	0.50812	0.51432	0.50749	0.55291	0.5829	0.58164	0.40867	0.38866	0.33284	0.38697	0.43717	0.61639	C00641	HMDB0007138	LMGL02010061	9543727	-	-	ko00561,ko00562,ko00564,ko01100,ko04070,ko04730
LIPID-P-0174	DG(16:0_18:0)	GL	DG	34	0	596.53798	[M+NH4]+	C37H72O5	16.035	15.0434	15.0429	15.6573	17.1786	13.7862	15.062	18.6335	18.3575	11.0843	13.5504	13.6296	16.7625	14.2513	15.9879	C00165	HMDB0007100	LMGL02010020	9543688	-	-	ko01521,ko04010,ko04012,ko04014,ko04015,ko04020,ko04024,ko04062,ko04064,ko04066,ko04071,ko04072,ko04261,ko04270,ko04361,ko04370,ko04371,ko04540,ko04611,ko04613,ko04625,ko04650,ko04658,ko04659,ko04660,ko04662,ko04664,ko04666,ko04713,ko04714,ko04720,ko04722,ko04723,ko04724,ko04725,ko04726,ko04728,ko04730,ko04745,ko04750,ko04911,ko04912,ko04915,ko04916,ko04918,ko04919,ko04920,ko04921,ko04923,ko04925…
LIPID-P-0175	DG(14:0_20:0)	GL	DG	34	0	596.53798	[M+NH4]+	C37H72O5	0.12828	0.1514	0.15346	0.13885	0.18011	0.11988	0.13918	0.17296	0.19614	0.11663	0.1313	0.1284	0.1523	0.11844	0.14379	C00641	HMDB0007020	LMGL02010388	53477955	-	-	ko00561,ko00562,ko00564,ko01100,ko04070,ko04730
LIPID-P-0178	DG(18:0_18:0)	GL	DG	36	0	624.56928	[M+NH4]+	C39H76O5	6.94849	6.46095	5.80515	7.92713	8.329	6.04396	7.29266	8.21787	7.63285	5.83133	4.65861	5.82716	6.32184	7.31825	6.68678	C00641	HMDB0007158	LMGL02010002	102615	-	-	ko00561,ko00562,ko00564,ko01100,ko04070,ko04730
LIPID-P-0179	DG(16:0_20:0)	GL	DG	36	0	624.56928	[M+NH4]+	C39H76O5	0.15452	0.13693	0.1161	0.16051	0.11244	0.13387	0.15062	0.13951	0.16039	0.13976	0.11134	0.12938	0.1159	0.13288	0.18301	C00641	HMDB0007107	LMGL02010042	9543710	-	-	ko00561,ko00562,ko00564,ko01100,ko04070,ko04730
LIPID-P-0180	DG(14:0_22:0)	GL	DG	36	0	624.56928	[M+NH4]+	C39H76O5	0.14383	0.09489	0.12115	0.15657	0.18428	0.1029	0.13155	0.15576	0.13816	0.10506	0.11345	0.10765	0.08209	0.17622	0.1277	C00641	HMDB0007028	LMGL02010395	53477963	-	-	ko00561,ko00562,ko00564,ko01100,ko04070,ko04730
LIPID-P-0188	DG(14:0_16:1)	GL	DG	30	1	538.45973	[M+NH4]+	C33H62O5	0.57046	0.34137	0.57042	0.35352	0.55388	0.48951	0.41945	0.53512	0.58841	0.31614	0.66282	0.34469	0.46552	0.30621	0.62645	C00641	HMDB0007012	LMGL02010379	53477950	-	-	ko00561,ko00562,ko00564,ko01100,ko04070,ko04730
LIPID-P-0191	DG(14:0_18:1)	GL	DG	32	1	566.49103	[M+NH4]+	C35H66O5	1.61322	1.79364	1.89803	1.64451	2.76939	2.02797	1.99237	2.61825	2.09662	1.70602	2.23739	2.04444	2.27011	2.16659	1.75968	C00641	HMDB0007014	LMGL02010384	53477952	-	-	ko00561,ko00562,ko00564,ko01100,ko04070,ko04730
LIPID-P-0192	DG(16:0_16:1)	GL	DG	32	1	566.49103	[M+NH4]+	C35H66O5	2.21574	2.72903	2.4735	2.01871	3.99792	2.57742	2.48808	3.59293	2.57971	2.68916	3.2458	3.25926	2.67241	2.66731	3.06687	C00165	HMDB0007099	LMGL02010010	9543678	-	-	ko01521,ko04010,ko04012,ko04014,ko04015,ko04020,ko04024,ko04062,ko04064,ko04066,ko04071,ko04072,ko04261,ko04270,ko04361,ko04370,ko04371,ko04540,ko04611,ko04613,ko04625,ko04650,ko04658,ko04659,ko04660,ko04662,ko04664,ko04666,ko04713,ko04714,ko04720,ko04722,ko04723,ko04724,ko04725,ko04726,ko04728,ko04730,ko04745,ko04750,ko04911,ko04912,ko04915,ko04916,ko04918,ko04919,ko04920,ko04921,ko04923,ko04925…
LIPID-P-0195	DG(16:1_18:0)	GL	DG	34	1	594.52233	[M+NH4]+	C37H70O5	1.94363	1.75506	1.89803	1.61497	2.85268	1.97802	1.94471	2.36025	1.91304	1.82169	2.09034	2.22222	1.81034	1.85845	1.84012	C00641	HMDB0007129	LMGL02010023	9543691	-	-	ko00561,ko00562,ko00564,ko01100,ko04070,ko04730
LIPID-P-0196	DG(16:0_18:1)	GL	DG	34	1	594.52233	[M+NH4]+	C37H70O5	48.2021	58.1485	58.2534	39.1925	76.2103	59.2408	54.4328	72.7186	64.1546	49.7349	60.9244	58.5679	56.5134	50.0722	60.9351	C13861	HMDB0007102	LMGL02010006	5282283	-	-	-
LIPID-P-0197	DG(17:0_18:1)	GL	DG	35	1	608.53798	[M+NH4]+	C38H72O5	0.31293	0.26615	0.27461	0.36534	0.48516	0.37562	0.40038	0.34591	0.31787	0.30747	0.26155	0.28247	0.39655	0.46991	0.26244	C00641	-	LMGL02010030	9543698	-	-	ko00561,ko00562,ko00564,ko01100,ko04070,ko04730
LIPID-P-0200	DG(16:0_20:1)	GL	DG	36	1	622.55363	[M+NH4]+	C39H74O5	0.36152	0.28158	0.34023	0.34761	0.4404	0.36963	0.36892	0.44912	0.38744	0.35663	0.42017	0.40395	0.36686	0.36591	0.31976	C00641	HMDB0007108	LMGL02010048	9543715	-	-	ko00561,ko00562,ko00564,ko01100,ko04070,ko04730
LIPID-P-0229	DG(18:1_18:2)	GL	DG	36	3	618.52233	[M+NH4]+	C39H70O5	95.5296	87.1745	109.036	99.4584	145.757	111.888	120.114	139.513	163.285	80.7711	89.3908	84.1482	112.069	101.107	139.769	C00641	HMDB0007219	LMGL02010056	9543722	-	-	ko00561,ko00562,ko00564,ko01100,ko04070,ko04730
LIPID-P-0201	DG(18:0_18:1)	GL	DG	36	1	622.55363	[M+NH4]+	C39H74O5	60.7386	43.973	51.0853	47.8582	64.4456	60.9391	56.7207	59.6273	56.2319	43.2771	54.7269	53.1358	51.2452	50.4574	50.2765	C00641	HMDB0007160	LMGL02010043	6443547	-	-	ko00561,ko00562,ko00564,ko01100,ko04070,ko04730
LIPID-P-0210	DG(14:0_18:2)	GL	DG	32	2	564.47538	[M+NH4]+	C35H64O5	0.3829	0.33944	0.4523	0.34958	0.59656	0.3986	0.41182	0.52078	0.6715	0.3653	0.34979	0.35556	0.46456	0.35436	0.49975	C00641	HMDB0007043	LMGL02010385	53477978	-	-	ko00561,ko00562,ko00564,ko01100,ko04070,ko04730
LIPID-P-0211	DG(16:1_16:1)	GL	DG	32	2	564.47538	[M+NH4]+	C35H64O5	0.36783	0.57859	0.54518	0.27868	0.71838	0.35964	0.38513	0.59245	0.50242	0.44578	0.58824	0.47506	0.33429	0.44054	0.47562	C00641	HMDB0007128	LMGL02010011	9543679	-	-	ko00561,ko00562,ko00564,ko01100,ko04070,ko04730
LIPID-P-0213	DG(16:1_18:1)	GL	DG	34	2	592.50668	[M+NH4]+	C37H68O5	25.0729	28.4474	24.8359	19.9901	37.4805	27.6723	24.0229	32.8715	25.5072	24.1928	31.4076	29.3333	27.1073	24.8435	25.5405	C00641	HMDB0007131	LMGL02010026	9543694	-	-	ko00561,ko00562,ko00564,ko01100,ko04070,ko04730
LIPID-P-0215	DG(17:1_18:1)	GL	DG	35	2	606.52233	[M+NH4]+	C38H70O5	1.18562	0.98361	0.91671	0.7612	1.33264	0.8981	0.98189	1.11801	1.15942	0.74699	0.74475	0.88889	1.08238	0.97256	0.98441	C00641	-	LMGL02010007	5283472	-	-	ko00561,ko00562,ko00564,ko01100,ko04070,ko04730
LIPID-P-0216	DG(16:0_20:2)	GL	DG	36	2	620.53798	[M+NH4]+	C39H72O5	0.21283	0.18419	0.20899	0.2324	0.37168	0.3007	0.26597	0.24749	0.43575	0.26313	0.16176	0.25481	0.21264	0.26481	0.26848	C00641	HMDB0007109	LMGL02010055	9543721	-	-	ko00561,ko00562,ko00564,ko01100,ko04070,ko04730
LIPID-P-0217	DG(18:0_18:2)	GL	DG	36	2	620.53798	[M+NH4]+	C39H72O5	28.9602	24.6866	28.2686	33.5795	45.0807	37.962	40.8008	35.1648	43.8647	32.7711	22.8992	34.6667	29.2146	34.6654	31.4731	C00641	HMDB0007161	LMGL02010050	6441562	-	-	ko00561,ko00562,ko00564,ko01100,ko04070,ko04730
LIPID-P-0218	DG(18:1_18:1)	GL	DG	36	2	620.53798	[M+NH4]+	C39H72O5	224.49	186.596	209.49	195.47	269.651	221.279	192.564	241.758	223.188	176.867	201.155	194.074	202.107	169.475	204.625	C00641	HMDB0007218	LMGL02010049	9543716	-	-	ko00561,ko00562,ko00564,ko01100,ko04070,ko04730
LIPID-P-0219	DG(18:1_20:1)	GL	DG	38	2	648.56928	[M+NH4]+	C41H76O5	2.7794	2.40116	2.85714	2.52093	3.63352	3.36663	2.7836	3.24892	3.27536	2.64096	2.98319	2.87407	2.77778	2.46509	2.61438	C00165	HMDB0007224	LMGL02010090	9543756	-	-	ko01521,ko04010,ko04012,ko04014,ko04015,ko04020,ko04024,ko04062,ko04064,ko04066,ko04071,ko04072,ko04261,ko04270,ko04361,ko04370,ko04371,ko04540,ko04611,ko04613,ko04625,ko04650,ko04658,ko04659,ko04660,ko04662,ko04664,ko04666,ko04713,ko04714,ko04720,ko04722,ko04723,ko04724,ko04725,ko04726,ko04728,ko04730,ko04745,ko04750,ko04911,ko04912,ko04915,ko04916,ko04918,ko04919,ko04920,ko04921,ko04923,ko04925…
LIPID-P-0220	DG(18:0_20:2)	GL	DG	38	2	648.56928	[M+NH4]+	C41H76O5	0.20214	0.15526	0.1575	0.20187	0.25612	0.24575	0.29266	0.27807	0.31401	0.20627	0.1313	0.17679	0.18774	0.17333	0.17898	C00641	HMDB0007167	LMGL02010091	9543757	-	-	ko00561,ko00562,ko00564,ko01100,ko04070,ko04730
LIPID-P-0224	DG(16:1_18:2)	GL	DG	34	3	590.49103	[M+NH4]+	C37H66O5	4.04276	4.5323	5.33064	3.56475	6.74649	4.86513	4.90944	5.77162	7.77778	4.26988	4.94748	4.54321	4.67433	3.98652	4.8366	C00641	HMDB0007132	LMGL02010031	9543699	-	-	ko00561,ko00562,ko00564,ko01100,ko04070,ko04730
LIPID-P-0225	DG(16:0_18:3)	GL	DG	34	3	590.49103	[M+NH4]+	C37H66O5	0.33042	0.2594	0.32004	0.2127	0.5393	0.39261	0.29743	0.43765	0.46087	0.38843	0.35609	0.28444	0.36303	0.26288	0.40422	C00641	HMDB0007105	LMGL02010032	9543700	-	-	ko00561,ko00562,ko00564,ko01100,ko04070,ko04730
LIPID-P-0226	DG(17:1_18:2)	GL	DG	35	3	604.50668	[M+NH4]+	C38H68O5	0.38387	0.39537	0.39576	0.43525	0.51952	0.50749	0.48332	0.53512	0.75556	0.39711	0.39916	0.38123	0.41571	0.4025	0.47863	-	-	LMGL02010039	9543707	-	-	-
LIPID-P-0205	DG(18:1_20:0)	GL	DG	38	1	650.58493	[M+NH4]+	C41H78O5	0.15063	0.15718	0.27562	0.18513	0.32483	0.27473	0.24881	0.19302	0.24928	0.24482	0.14181	0.2321	0.22222	0.22147	0.17798	C00165	HMDB0007223	LMGL02010081	9543747	-	-	ko01521,ko04010,ko04012,ko04014,ko04015,ko04020,ko04024,ko04062,ko04064,ko04066,ko04071,ko04072,ko04261,ko04270,ko04361,ko04370,ko04371,ko04540,ko04611,ko04613,ko04625,ko04650,ko04658,ko04659,ko04660,ko04662,ko04664,ko04666,ko04713,ko04714,ko04720,ko04722,ko04723,ko04724,ko04725,ko04726,ko04728,ko04730,ko04745,ko04750,ko04911,ko04912,ko04915,ko04916,ko04918,ko04919,ko04920,ko04921,ko04923,ko04925…
LIPID-P-0169	DG(16:0_16:0)	GL	DG	32	0	568.50668	[M+NH4]+	C35H68O5	6.75413	7.03954	7.47097	6.45002	6.92348	6.29371	7.19733	9.79455	9.27536	5.39759	7.61555	6.12346	8.38123	6.59605	9.10005	C00165	HMDB0007098	LMGL02010001	644078	-	-	ko01521,ko04010,ko04012,ko04014,ko04015,ko04020,ko04024,ko04062,ko04064,ko04066,ko04071,ko04072,ko04261,ko04270,ko04361,ko04370,ko04371,ko04540,ko04611,ko04613,ko04625,ko04650,ko04658,ko04659,ko04660,ko04662,ko04664,ko04666,ko04713,ko04714,ko04720,ko04722,ko04723,ko04724,ko04725,ko04726,ko04728,ko04730,ko04745,ko04750,ko04911,ko04912,ko04915,ko04916,ko04918,ko04919,ko04920,ko04921,ko04923,ko04925…
LIPID-P-0214	DG(16:0_18:2)	GL	DG	34	2	592.50668	[M+NH4]+	C37H68O5	26.9193	25.0723	30.1868	27.6711	41.8532	33.6663	38.3222	41.1849	45.4106	27.5663	29.937	29.4321	31.0345	29.947	39.2157	C00641	HMDB0007103	LMGL02010027	9543695	-	-	ko00561,ko00562,ko00564,ko01100,ko04070,ko04730
LIPID-P-1652	DG(O-18:0_18:1)	GL	DG-O	36	1	608.57436	[M+NH4]+	C39H76O4	9.62099	5.65092	5.20949	4.94338	8.87038	6.81319	7.14967	8.4472	8.15459	7.17108	4.91597	6.77531	5.05747	8.93597	5.93263	-	-	-	-	-	-	-
LIPID-P-1643	DG(O-21:0_16:0)	GL	DG-O	37	0	624.60566	[M+NH4]+	C40H80O4	2.9932	2.52652	2.54417	2.28459	3.31078	1.98402	2.24976	3.80315	2.37681	1.70795	1.77731	2.48889	2.33716	2.25325	3.64002	-	-	-	-	-	-	-
LIPID-P-1639	DG(O-19:0_16:0)	GL	DG-O	35	0	596.57436	[M+NH4]+	C38H76O4	285.714	300.868	282.686	326.933	358.147	307.692	318.398	399.427	392.271	281.446	306.723	274.568	321.839	337.025	331.825	-	-	-	-	-	-	-
LIPID-N-0096	FFA(22:3)	FA	FFA	22	3	334.28718	[M-H]-	C22H38O2	3.64431	6.55738	4.75517	9.50271	9.10984	14.4855	12.7741	7.45342	5.7971	7.91325	10.084	15.4074	4.80843	28.5989	8.15485	-	HMDB0002823	LMFA01030161	5312557	-	-	-
LIPID-N-0105	FFA(24:6)	FA	FFA	24	6	356.27153	[M-H]-	C24H36O2	0.92128	1.24397	1.14084	3.00345	2.92556	5.33467	3.63203	1.63402	0.50435	2.56386	5.64076	3.89136	1.04406	9.72557	2.60432	-	HMDB0002007	LMFA01030822	11792612	-	-	-
LIPID-N-0104	FFA(22:6)	FA	FFA	22	6	328.24023	[M-H]-	C22H32O2	20.6025	40.7907	21.9081	62.3338	52.3686	81.4186	83.9848	30.9603	26.57	44.0482	48.0042	49.7778	26.9157	173.327	41.1262	C06429	HMDB0002183	LMFA01030185	445580	-	-	ko01040
LIPID-N-0098	FFA(20:4)	FA	FFA	20	4	304.24023	[M-H]-	C20H32O2	44.6064	92.3819	38.9702	150.665	98.5945	202.797	165.872	70.6163	67.8261	110.843	119.748	146.173	53.7356	395.763	93.0116	C00219	HMDB0001043	LMFA01030173	5282840	-	-	ko00590,ko00591,ko01040,ko01100,ko04216,ko04217,ko04270,ko04611,ko04664,ko04666,ko04723,ko04726,ko04730,ko04745,ko04750,ko04912,ko04913,ko04921,ko04923,ko04925,ko05140,ko05146
LIPID-N-0103	FFA(24:5)	FA	FFA	24	5	358.28718	[M-H]-	C24H38O2	10.1069	16.0077	10.0252	26.5879	21.2389	39.1608	35.653	17.8691	13.0435	18.1205	24.3697	31.5062	14.0805	85.7005	16.5912	-	HMDB0006322	LMFA01030820	14505435	-	-	-
LIPID-N-0095	FFA(20:3)	FA	FFA	20	3	306.25588	[M-H]-	C20H34O2	2.94461	5.12054	2.54417	7.36583	6.31963	12.8871	11.5348	5.3225	4.48309	7.98072	8.03571	10.6667	3.02682	17.3327	6.31473	C03242	HMDB0002925	LMFA01030157	5280581	-	-	ko00591,ko01040,ko01100
LIPID-N-0091	FFA(20:2)	FA	FFA	20	2	308.27153	[M-H]-	C20H36O2	4.04276	8.97782	3.96769	10.4382	9.38053	13.986	16.4919	7.69231	6.43478	8.84819	12.1849	10.5679	5.15326	33.221	9.28105	C16525	HMDB0005060	LMFA01030130	6439848	-	-	ko01040
LIPID-N-0090	FFA(18:2)	FA	FFA	18	2	280.24023	[M-H]-	C18H32O2	42.6628	81.2922	40.0808	150.665	105.154	197.802	193.518	70.5208	76.1353	116.627	100.84	155.062	52.1073	367.838	97.7376	C01595	HMDB0000673	LMFA01030110	5283141	-	-	ko00591,ko01040,ko01100
LIPID-N-0086	FFA(20:1)	FA	FFA	20	1	310.28718	[M-H]-	C20H38O2	10.0097	15.8148	9.99495	21.3688	20.406	43.4565	38.4175	23.7936	14.0097	20.4337	27.2059	38.9136	12.069	82.6192	19.2056	C16526	HMDB0002231	LMFA01030082	5282768	-	-	ko01040
LIPID-N-0084	FFA(18:1)	FA	FFA	18	1	282.25588	[M-H]-	C18H34O2	169.096	281.581	165.573	435.254	309.214	558.442	468.065	225.514	186.473	348.916	377.101	479.012	183.908	1165.14	268.477	C00712	HMDB0000207	LMFA01030061	445639	-	-	ko00061,ko01040,ko04212
LIPID-N-0078	FFA(22:0)	FA	FFA	22	0	340.33413	[M-H]-	C22H44O2	13.3139	22.4687	14.1343	28.065	23.3212	32.7672	49.857	25.0358	21.4493	18.7952	28.3613	21.5309	19.9234	61.6273	22.8255	C08281	HMDB0000944	LMFA01010022	8215	-	-	ko01040
LIPID-N-0075	FFA(18:0)	FA	FFA	18	0	284.27153	[M-H]-	C18H36O2	103.984	133.076	63.5033	202.856	124.935	221.778	228.789	175.824	82.029	143.614	186.975	255.802	112.069	408.281	182.001	C01530	HMDB0000827	LMFA01010018	5281	-	-	ko00061,ko01040,ko04745
LIPID-N-0073	FFA(16:0)	FA	FFA	16	0	256.24023	[M-H]-	C16H32O2	42.0797	43.5873	23.1196	87.1492	60.4893	120.879	110.582	59.4362	41.6425	46.9398	86.3445	82.3704	52.9693	293.693	65.3595	C00249	HMDB0000220	LMFA01010001	985	-	-	ko00061,ko00062,ko00071,ko01040,ko01100,ko01212
LIPID-N-0067	FFA(10:0)	FA	FFA	10	0	172.14633	[M-H]-	C10H20O2	28.4743	32.8833	14.841	42.0483	28.4227	28.4715	64.8236	26.3736	26.2802	48.8675	63.9706	48.9877	18.6782	117.477	30.9703	C01571	HMDB0000511	LMFA01010010	2969	-	-	ko00061,ko01100
LIPID-N-0100	FFA(24:4)	FA	FFA	24	4	360.30283	[M-H]-	C24H40O2	17.3955	26.8081	17.6678	41.4574	33.2119	58.8412	55.2908	32.7759	25.0241	28.3374	34.4538	39.7037	18.9655	112.662	26.3449	-	-	LMFA01030805	6440264	-	-	-
LIPID-N-0099	FFA(22:4)	FA	FFA	22	4	332.27153	[M-H]-	C22H36O2	22.5462	45.3231	21.2014	71.2949	48.7246	90.01	83.3174	37.3626	35.2657	43.4699	52.3109	68.4444	22.318	172.364	49.0699	C16527	HMDB0034295	LMFA01030177	5282938	-	-	ko01040,ko04216
LIPID-N-0719	FFA(19:2)	FA	FFA	19	2	294.25588	[M-H]-	C19H34O2	6.06414	12.729	5.69409	18.71	11.3483	16.2837	11.9161	5.5614	7.90338	8.51084	7.14286	10.0741	6.80077	38.6134	14.6807	-	-	LMFA01030899	52921851	-	-	-
LIPID-N-0102	FFA(22:5)	FA	FFA	22	5	330.25588	[M-H]-	C22H34O2	2.39067	3.05689	1.69611	5.62285	6.15305	10.0899	7.52145	3.86049	2.76329	4.26988	2.95168	6.67654	2.83525	14.0587	5.2187	-	HMDB0004708	LMFA01030182	9858729	-	-	-
LIPID-P-0300	HexCer(d18:1/25:0)	SP	HexCer	43	1	825.70577	[M+H]+	C49H95NO8	0.87464	0.63838	0.6421	1.39636	1.25143	1.13686	1.39943	1.52891	0.70531	1.00434	0.62815	0.8079	0.64176	0.95908	0.55706	C01190	HMDB0004979	-	20057360	-	-	ko00600,ko01100
LIPID-P-0299	HexCer(d18:1/24:0)	SP	HexCer	42	1	811.69012	[M+H]+	C48H93NO8	8.1827	5.57377	6.64311	9.59133	10.6611	13.0869	13.1935	8.81032	7.92271	4.81928	5.77731	9.56049	8.00766	7.93452	6.31473	C01190	HMDB0004978	LMSP0501AA09	6321361	-	-	ko00600,ko01100
LIPID-P-0302	HexCer(d18:1/16:1)	SP	HexCer	34	2	697.54927	[M+H]+	C40H75NO8	14.9854	14.6384	15.891	15.2634	18.0739	18.8611	19.2564	17.4677	15.7874	13.9759	14.5798	14.9531	15.6513	17.2364	12.73	C01190	-	-	-	-	-	ko00600,ko01100
LIPID-P-0331	SHexCer(d18:1:/16:0(OH))	SP	HexCer	34	1	795.51665	[M+H]+	C40H77NO12S	53.6443	78.6885	55.5275	69.9163	78.5008	65.3347	73.5939	67.6541	60.0966	58.2169	37.605	52.3457	42.5287	75.1083	39.4168	C06125	-	-	-	-	-	ko00600,ko01100
LIPID-P-0304	HexCer(d18:1/20:1)	SP	HexCer	38	2	753.61187	[M+H]+	C44H83NO8	5.98639	5.49662	5.83544	5.92811	6.97553	4.75524	6.10105	5.71429	4.59903	4.45301	4.30672	4.06914	5.44061	5.00722	3.72046	C01190	-	-	-	-	-	ko00600,ko01100
LIPID-P-0305	HexCer(d18:1/22:1)	SP	HexCer	40	2	781.64317	[M+H]+	C46H87NO8	53.8387	63.4523	49.2681	64.9926	76.4185	69.1309	65.205	61.3473	55.0725	60.5301	36.9748	56.0988	38.1226	71.064	31.7748	C01190	-	-	-	-	-	ko00600,ko01100
LIPID-P-0306	HexCer(d18:1/24:1)	SP	HexCer	42	2	809.67447	[M+H]+	C48H91NO8	66.2779	75.217	59.364	78.385	82.0406	72.3277	73.5939	76.0631	64.9275	65.9277	42.0168	51.358	40.9962	74.338	39.6179	C01190	HMDB0004975	LMSP0501AA08	20057357	-	-	ko00600,ko01100
LIPID-P-0317	Hex2Cer(d18:1/16:0)	SP	HexCer	34	1	861.61774	[M+H]+	C46H87NO13	2.48785	2.39151	2.28168	2.50123	2.14472	2.95704	3.12679	2.3698	2.78261	2.13976	3.19328	1.68296	2.62452	2.50361	2.89593	C01290	HMDB0004868	LMSP0501AB03	53477895	-	-	ko00600,ko01100
LIPID-P-0321	Hex2Cer(d18:1/24:0)	SP	HexCer	42	1	973.74294	[M+H]+	C54H103NO13	0.46842	0.45516	0.26047	0.62629	0.42478	0.46953	0.61773	0.43383	0.31884	0.46843	0.19412	0.2963	0.33525	0.52768	0.2916	C01290	HMDB0004875	LMSP0501AB07	53481001	-	-	ko00600,ko01100
LIPID-P-0298	HexCer(d18:1/23:0)	SP	HexCer	41	1	797.67447	[M+H]+	C47H91NO8	11.6618	8.33173	8.25846	11.4229	11.7647	12.9271	18.0553	13.1104	8.36715	6.26506	9.4958	8.94815	9.8659	8.24266	9.02966	C01190	-	LMSP0501AA32	52931253	-	-	ko00600,ko01100
LIPID-P-0323	Hex2Cer(d18:2/16:0)	SP	HexCer	34	2	859.60209	[M+H]+	C46H85NO13	0.27405	0.25265	0.33115	0.26785	0.29568	0.36763	0.35844	0.36312	0.36908	0.14747	0.20168	0.18528	0.34291	0.36399	0.57114	C01290	-	-	-	-	-	ko00600,ko01100
LIPID-P-0332	SHexCer(d18:1:/16:0)	SP	HexCer	34	1	779.52173	[M+H]+	C40H77NO11S	11.3508	8.69817	9.28824	16.2088	14.5341	13.7063	17.7884	13.5882	10.2416	8.05783	10.084	11.9901	11.4559	10.3996	8.96933	C06125	HMDB0012313	LMSP06020002	24779578	-	-	ko00600,ko01100
LIPID-P-0334	SHexCer(d18:1:/24:0)	SP	HexCer	42	1	891.64693	[M+H]+	C48H93NO11S	1.94363	3.33655	2.64513	3.38749	3.26913	2.85714	3.77502	2.8667	2.45411	3.64337	2.09874	2.37037	2.39464	2.61916	2.4736	C06125	-	-	-	-	-	ko00600,ko01100
LIPID-P-0303	HexCer(d18:1/18:1)	SP	HexCer	36	2	725.58057	[M+H]+	C42H79NO8	2.04082	1.63549	1.579	1.6583	2.35294	2.11788	2.38322	1.96847	1.37971	0.99277	1.5063	1.35506	1.17241	1.37121	0.84666	C01190	HMDB0004970	LMSP0501AA27	20057355	-	-	ko00600,ko01100
LIPID-P-0297	HexCer(d18:1/22:0)	SP	HexCer	40	1	783.65882	[M+H]+	C46H89NO8	10.7483	6.84667	8.62191	13.5697	14.076	11.8881	17.4833	12.2504	8.03865	7.20964	9.43277	9.61975	10.6322	8.91671	8.04424	C01190	HMDB0004974	LMSP0501AA07	10373084	-	-	ko00600,ko01100
LIPID-P-0296	HexCer(d18:1/20:0)	SP	HexCer	38	1	755.62752	[M+H]+	C44H85NO8	3.67347	1.6702	2.2211	2.81635	3.58147	3.21678	4.48046	2.92403	2.39614	1.52675	2.71008	3.10123	3.42912	1.68897	2.45349	C01190	HMDB0004973	LMSP0501AA06	20057356	-	-	ko00600,ko01100
LIPID-P-0294	HexCer(d18:1/18:0)	SP	HexCer	36	1	727.59622	[M+H]+	C42H81NO8	2.89602	1.5757	2.07976	2.26489	3.10255	2.15784	3.35558	1.77544	1.80676	1.28964	2.20588	1.92	2.98851	1.5869	2.03117	C01190	HMDB0004972	LMSP0501AA05	11958364	-	-	ko00600,ko01100
LIPID-P-0292	HexCer(d18:1/16:0)	SP	HexCer	34	1	699.56492	[M+H]+	C40H77NO8	12.6531	7.59884	9.65169	9.55194	10.4945	10.1898	14.5663	13.3206	9.91304	7.59518	12.8151	10.6272	11.8582	9.35965	9.97486	C01190	HMDB0004971	LMSP0501AA03	14035030	-	-	ko00600,ko01100
LIPID-N-0976	LNAPE(20:4/N-22:4)	GP	LNAPE	42	8	815.54651	[M-H]-	C47H78NO8P	0.37221	0.52555	0.50681	0.28853	0.35606	0.32667	0.35748	0.64023	0.49952	0.39229	0.32038	0.45827	0.39368	0.46509	0.36903	-	-	-	-	-	-	-
LIPID-N-0973	LNAPE(22:6/N-20:1)	GP	LNAPE	42	7	817.56216	[M-H]-	C47H80NO8P	0.39942	0.30762	0.37254	0.5357	0.21655	0.37762	0.45758	0.27903	0.31208	0.19952	0.3792	0.28741	0.55077	0.34858	0.39517	-	-	-	-	-	-	-
LIPID-N-0970	LNAPE(22:4/N-18:2)	GP	LNAPE	40	6	791.54651	[M-H]-	C45H78NO8P	1.02041	0.84185	0.76022	0.69621	0.81728	0.74725	0.80362	0.84281	0.95362	0.65446	0.53992	0.84938	0.8046	0.59509	0.72901	-	-	-	-	-	-	-
LIPID-N-0969	LNAPE(20:5/N-18:1)	GP	LNAPE	38	6	763.51521	[M-H]-	C43H74NO8P	0.51409	0.42237	0.32408	0.3289	0.5341	0.48452	0.42612	0.37076	0.24638	0.59855	0.70273	0.59654	0.24425	0.56813	0.24233	-	-	-	-	-	-	-
LIPID-N-0968	LNAPE(20:4/N-18:2)	GP	LNAPE	38	6	763.51521	[M-H]-	C43H74NO8P	5.97668	5.72806	4.00808	5.0517	6.69443	5.89411	5.35748	6.89919	4.34783	5.81205	5.63025	5.55062	4.69349	7.2027	4.41428	-	-	-	-	-	-	-
LIPID-N-0966	LNAPE(24:5/N-18:0)	GP	LNAPE	42	5	821.59346	[M-H]-	C47H84NO8P	0.25753	0.20347	0.28269	0.38011	0.48829	0.29371	0.38227	0.41185	0.17391	0.48	0.45063	0.46815	0.33238	0.24073	0.35897	-	-	-	-	-	-	-
LIPID-N-0972	LNAPE(22:5/N-20:2)	GP	LNAPE	42	7	817.56216	[M-H]-	C47H80NO8P	0.56171	0.43298	0.52499	0.49138	0.74649	0.59141	0.74929	0.44243	0.91884	0.6159	0.67437	0.62914	0.77395	0.5585	0.64153	-	-	-	-	-	-	-
LIPID-N-0964	LNAPE(18:1/N-18:2)	GP	LNAPE	36	3	741.53086	[M-H]-	C41H76NO8P	160.35	179.364	149.419	130.97	150.963	189.81	182.078	141.424	167.15	164.819	149.16	170.864	167.625	157.92	162.896	-	-	-	-	-	-	-
LIPID-N-0960	LNAPE(18:1/N-17:0)	GP	LNAPE	35	1	731.54651	[M-H]-	C40H78NO8P	22.6433	13.1148	19.0813	17.7253	18.7402	17.1828	15.9199	12.9957	19.8068	18.1205	20.1681	18.5679	22.8927	15.9846	18.6023	-	-	-	-	-	-	-
LIPID-N-0959	LNAPE(16:0/N-18:1)	GP	LNAPE	34	1	717.53086	[M-H]-	C39H76NO8P	877.551	803.279	763.251	735.598	1009.89	734.266	809.342	739.608	633.816	767.229	971.639	1046.91	837.165	834.858	1035.7	-	-	-	-	-	-	-
LIPID-N-0958	LNAPE(16:1/N-16:0)	GP	LNAPE	32	1	689.49956	[M-H]-	C37H72NO8P	71.2342	103.182	95.2044	57.4101	129.099	72.4276	76.4538	104.157	75.5556	100.241	117.647	165.926	60.9195	92.3447	95.827	-	-	-	-	-	-	-
LIPID-N-0957	LNAPE(16:0/N-16:0)	GP	LNAPE	32	0	691.51521	[M-H]-	C37H74NO8P	0.793	2.24687	1.59515	1.14229	2.00937	0.95005	1.20114	1.30913	1.29469	2.5253	1.67017	1.18519	1.32184	2.12807	1.74962	-	-	-	-	-	-	-
LIPID-N-0965	LNAPE(18:2/N-18:2)	GP	LNAPE	36	4	739.51521	[M-H]-	C41H74NO8P	76.3848	111.861	75.7193	122.107	113.483	88.3117	111.535	129.957	116.908	96.0964	83.8235	101.728	69.8276	101.107	69.9849	-	-	-	-	-	-	-
LIPID-N-0619	LPA(20:4)	GP	LPA	20	4	458.24334	[M-H]-	C23H39O7P	0.08941	0.12536	0.04215	0.08813	0.06091	0.03946	0.09366	0.0614	0.05604	0.17783	0.10399	0.20198	0.08956	0.16875	0.15938	C00681	-	LMGP10050013	53478599	-	53478599	ko00561,ko00564,ko01100,ko04072,ko04080,ko04540,ko04810,ko04975,ko04977,ko05130,ko05200
LIPID-N-0615	LPA(16:0)	GP	LPA	16	0	410.24334	[M-H]-	C19H39O7P	0.37415	0.29653	0.30288	0.37174	0.19964	0.22128	0.30982	0.22504	0.15773	0.56386	0.32826	2	0.28736	0.47183	0.31171	C00681	HMDB0007849	LMGP10050042	56960317	-	53478599	ko00561,ko00564,ko01100,ko04072,ko04080,ko04540,ko04810,ko04975,ko04977,ko05130,ko05200
LIPID-N-0617	LPA(18:1)	GP	LPA	18	1	436.25899	[M-H]-	C21H41O7P	0.18513	0.18009	0.16179	0.19966	0.08615	0.13112	0.2052	0.15146	0.10942	0.33494	0.24238	0.5358	0.2318	0.28166	0.26395	C00681	HMDB0007855	LMGP10050008	5497152	-	53478599	ko00561,ko00564,ko01100,ko04072,ko04080,ko04540,ko04810,ko04975,ko04977,ko05130,ko05200
LIPID-N-0618	LPA(18:2)	GP	LPA	18	2	434.24334	[M-H]-	C21H39O7P	0.29883	0.29171	0.14841	0.22994	0.18922	0.11888	0.29552	0.15695	0.13986	0.44578	0.29412	0.6716	0.22845	0.35869	0.38713	C00681	HMDB0007856	LMGP10050017	20835023	-	53478599	ko00561,ko00564,ko01100,ko04072,ko04080,ko04540,ko04810,ko04975,ko04977,ko05130,ko05200
LIPID-P-0361	LPC(0:0/20:0)	GP	LPC	20	0	551.39509	[M+H]+	C28H58NO7P	0.30321	0.40212	0.26956	0.42738	0.33212	0.43856	0.3613	0.3698	0.41836	0.57639	0.45378	0.44444	0.46169	0.59413	0.43439	C04230	-	-	-	-	-	ko00564,ko05231
LIPID-P-0360	LPC(19:0/0:0)	GP	LPC	19	0	537.37944	[M+H]+	C27H56NO7P	1.69096	2.59402	1.7264	2.36337	1.83238	2.40759	2.37369	2.36025	2.64734	3.12289	2.10084	2.18272	2.06897	2.28214	2.05128	C04230	-	LMGP01050041	24779472	-	-	ko00564,ko05231
LIPID-P-0358	LPC(18:0/0:0)	GP	LPC	18	0	523.36379	[M+H]+	C26H54NO7P	7.0068	8.25458	5.24987	8.11423	6.09058	9.19081	7.102	6.90874	7.49758	9.3012	8.22479	7.24938	6.78161	7.15455	6.14379	C04230	HMDB0010384	LMGP01050026	497299	-	-	ko00564,ko05231
LIPID-P-0366	LPC(14:1)	GP	LPC	14	1	465.28554	[M+H]+	C22H44NO7P	0.08377	0.09836	0.07966	0.08085	0.11348	0.10589	0.09047	0.08055	0.08116	0.19855	0.1166	0.14914	0.08908	0.14059	0.08899	C04230	HMDB0010380	LMGP01050014	24779456	-	-	ko00564,ko05231
LIPID-P-0367	LPC(15:1)	GP	LPC	15	1	479.30119	[M+H]+	C23H46NO7P	0.29835	0.31533	0.18576	0.27573	0.30297	0.26873	0.36511	0.37554	0.44251	0.53398	0.31092	0.33679	0.21743	0.29658	0.38612	C04230	-	LMGP01050125	52924041	-	-	ko00564,ko05231
LIPID-P-0363	LPC(22:0)	GP	LPC	22	0	579.42639	[M+H]+	C30H62NO7P	0.18562	0.18901	0.14841	0.16347	0.15721	0.16683	0.13918	0.13856	0.14686	0.18313	0.19433	0.14321	0.14464	0.20414	0.14077	C04230	HMDB0010398	LMGP01050053	24779479	-	-	ko00564,ko05231
LIPID-P-0362	LPC(20:0/0:0)	GP	LPC	20	0	551.39509	[M+H]+	C28H58NO7P	1.65209	2.16008	1.45381	1.94978	1.58251	2.2977	1.98284	1.90158	2.10628	2.47711	2.03782	1.98519	1.68582	1.94511	1.55857	C04230	HMDB0010390	LMGP01050045	24779473	108341-80-6	-	ko00564,ko05231
LIPID-P-0353	LPC(0:0/16:0)	GP	LPC	16	0	495.33249	[M+H]+	C24H50NO7P	87.0748	89.4889	83.4932	100.443	94.8464	99.001	101.049	88.6765	90.1449	110.843	106.092	100.741	151.341	145.402	150.83	C04230	-	LMGP01050074	-	-	-	ko00564,ko05231
LIPID-P-0356	LPC(17:0/0:0)	GP	LPC	17	0	509.34814	[M+H]+	C25H52NO7P	12.1477	13.2112	12.317	15.1649	10.7236	15.5844	16.6825	13.9513	14.2029	15.4217	13.0252	13.8272	15.8046	12.9995	15.4852	C04230	HMDB0012108	LMGP01050024	24779463	50930-23-9	-	ko00564,ko05231
LIPID-P-0355	LPC(0:0/17:0)	GP	LPC	17	0	509.34814	[M+H]+	C25H52NO7P	2.55588	2.52652	2.30187	2.91482	2.50911	3.02697	3.07912	2.9527	3.22705	3.44096	2.83613	2.85432	4.14751	3.23544	4.03218	C04230	-	-	-	-	-	ko00564,ko05231
LIPID-P-0354	LPC(16:0/0:0)	GP	LPC	16	0	495.33249	[M+H]+	C24H50NO7P	84.1594	83.5101	86.0172	90.0049	91.3066	96.9031	102.955	88.1988	87.9227	102.169	98.1092	85.5309	102.49	93.0188	82.2524	C04230	HMDB0010382	LMGP01050018	460602	-	-	ko00564,ko05231
LIPID-P-0368	LPC(16:1)	GP	LPC	16	1	493.31684	[M+H]+	C24H48NO7P	521.866	593.057	511.863	484.49	543.467	599.401	535.748	509.317	508.213	678.554	674.37	606.42	550.766	584.497	591.252	C04230	HMDB0010383	LMGP01050021	24779461	76790-27-7	-	ko00564,ko05231
LIPID-P-0352	LPC(15:0/0:0)	GP	LPC	15	0	481.31684	[M+H]+	C23H48NO7P	6.05442	6.86596	6.35033	7.33629	6.68402	6.94306	9.17064	7.65409	8.81159	10.506	8.03571	8.57284	7.35632	6.57679	8.0543	C04230	HMDB0010381	LMGP01050016	24779458	-	-	ko00564,ko05231
LIPID-P-0351	LPC(0:0/15:0)	GP	LPC	15	0	481.31684	[M+H]+	C23H48NO7P	6.09329	6.39344	6.34023	7.36583	6.49662	6.73327	9.13251	7.90253	8.67633	9.55181	8.07773	8.53333	7.03065	6.42273	8.15485	C04230	-	-	-	-	-	ko00564,ko05231
LIPID-P-0350	LPC(14:0)	GP	LPC	14	0	467.30119	[M+H]+	C22H46NO7P	9.44606	13.5969	8.46037	11.029	11.6606	9.64036	11.1535	11.0846	9.52657	16.7711	12.7101	12.1481	11.2069	13.2884	9.25088	C04230	HMDB0010379	LMGP01050012	460604	20559-16-4	-	ko00564,ko05231
LIPID-P-0357	LPC(0:0/18:0)	GP	LPC	18	0	523.36379	[M+H]+	C26H54NO7P	7.45384	8.081	5.86572	8.72477	6.8506	9.53047	7.28313	7.88342	8.23188	9.1759	9.9895	8.27654	11.0153	10.4959	9.83409	C04230	HMDB0011128	LMGP01050076	24779491	4421-58-3	-	ko00564,ko05231
LIPID-P-0369	LPC(17:1)	GP	LPC	17	1	507.33249	[M+H]+	C25H50NO7P	2.69193	2.7001	2.45331	2.81635	2.47788	2.94705	3.07912	3.07692	2.71498	3.0747	3.04622	2.44938	2.66284	2.18584	2.88587	C04230	-	LMGP01050002	42607442	-	-	ko00564,ko05231
LIPID-P-0359	LPC(0:0/19:0)	GP	LPC	19	0	537.37944	[M+H]+	C27H56NO7P	0.81341	1.03182	0.67542	1.00443	0.82561	1.06893	0.96282	0.9183	1.21739	1.35904	1.02731	1.0963	1.00575	1.08811	0.9995	C04230	-	-	-	-	-	ko00564,ko05231
LIPID-P-0371	LPC(18:1/0:0)	GP	LPC	18	1	521.34814	[M+H]+	C26H52NO7P	3.69291	4.43587	3.05906	3.89956	3.15461	4.12587	3.54623	3.93693	3.04348	2.96867	4.66387	3.17037	4.75096	3.11988	4.20312	C04230	HMDB0010385	LMGP01050029	53480465	-	-	ko00564,ko05231
LIPID-P-0392	LPC(22:6)	GP	LPC	22	6	567.33249	[M+H]+	C30H50NO7P	67.7357	81.8708	52.5997	88.7248	110.359	112.887	70.5434	76.4453	64.6377	195.663	73.5294	130.37	130.268	151.18	85.1684	C04230	HMDB0010404	LMGP01050056	10415542	-	-	ko00564,ko05231
LIPID-P-0389	LPC(20:5)	GP	LPC	20	5	541.31684	[M+H]+	C28H48NO7P	0.42954	0.52941	0.35538	0.40374	0.82353	0.85215	0.3613	0.59723	0.41546	2.01446	0.57458	1.07654	0.67912	1.10737	0.57617	C04230	HMDB0010397	LMGP01050050	11757087	-	-	ko00564,ko05231
LIPID-P-0388	LPC(22:4/0:0)	GP	LPC	22	4	571.36379	[M+H]+	C30H54NO7P	2.95432	4.0405	2.52398	3.42688	2.9672	3.14685	2.9552	3.91782	3.07246	2.70843	3.35084	2.1037	4.84674	3.7169	3.45902	C04230	HMDB0010401	LMGP01050124	52924039	-	-	ko00564,ko05231
LIPID-P-0387	LPC(0:0/22:4)	GP	LPC	22	4	571.36379	[M+H]+	C30H54NO7P	0.85034	1.2729	0.65825	0.94633	2.42582	1.8981	0.79409	1.13712	0.82995	5.2241	1.15546	4.74074	1.70498	4.92056	1.37758	C04230	-	-	-	-	-	ko00564,ko05231
LIPID-P-0386	LPC(20:4)	GP	LPC	20	4	543.33249	[M+H]+	C28H50NO7P	1.14674	1.37898	0.98334	1.55588	2.10307	2.23776	1.25834	1.41424	1.16908	4.36627	1.20798	3.02222	2.14559	3.30284	1.6189	C04230	HMDB0010395	LMGP01050048	24779476	60701-99-7	-	ko00564,ko05231
LIPID-P-0370	LPC(0:0/18:1)	GP	LPC	18	1	521.34814	[M+H]+	C26H52NO7P	2.93489	2.95082	2.52398	3.05268	5.61166	4.86513	2.90753	3.11515	2.58937	11.1807	3.39286	7.85185	5	7.81897	4.10256	C04230	-	LMGP01050079	24779492	-	-	ko00564,ko05231
LIPID-P-0383	LPC(18:3)	GP	LPC	18	3	517.31684	[M+H]+	C26H48NO7P	10.9815	15.4291	9.67188	14.1802	18.2197	18.8811	14.1087	15.6713	13.8164	28.8193	14.1807	20.5432	16.4751	19.3548	15.6863	C04230	HMDB0010388	LMGP01050038	24779469	-	-	ko00564,ko05231
LIPID-P-0382	LPC(22:2)	GP	LPC	22	2	575.39509	[M+H]+	C30H58NO7P	0.06424	0.08679	0.05028	0.07533	0.07663	0.06733	0.0776	0.09202	0.08357	0.08578	0.0854	0.08099	0.08429	0.05826	0.08165	C04230	HMDB0010400	LMGP01050135	52924059	-	-	ko00564,ko05231
LIPID-P-0381	LPC(20:2/0:0)	GP	LPC	20	2	547.36379	[M+H]+	C28H54NO7P	17.2983	19.7686	13.5285	16.3466	16.9703	24.975	20.877	21.5958	29.372	27.1807	16.1765	19.6543	16.6667	19.1623	17.999	C04230	HMDB0010392	LMGP01050132	52924053	-	-	ko00564,ko05231
LIPID-P-0384	LPC(20:3)	GP	LPC	20	3	545.34814	[M+H]+	C28H52NO7P	2.21574	2.48795	1.94851	2.4126	5.63248	4.54545	2.30696	2.00669	1.60386	16.7711	2.0063	10.0741	1.98276	8.04044	3.0367	C04230	HMDB0010393	LMGP01050133	53480467	1199257-41-4	-	ko00564,ko05231
LIPID-P-0379	LPC(18:2/0:0)	GP	LPC	18	2	519.33249	[M+H]+	C26H50NO7P	2.16715	2.82546	2.05957	2.90497	5.76783	4.95504	2.93613	3.02914	2.35749	11.9518	2.45798	9.17531	4.04215	7.65527	3.91151	C04230	HMDB0010386	LMGP01050034	11005824	22252-07-9	-	ko00564,ko05231
LIPID-P-0380	LPC(0:0/20:2)	GP	LPC	20	2	547.36379	[M+H]+	C28H54NO7P	2.75024	3.09547	2.36244	2.76711	3.31078	4.81518	3.20305	3.49737	4.23188	6.68916	3.10924	4.04938	4.44444	4.79538	4.18301	C04230	-	-	-	-	-	ko00564,ko05231
LIPID-P-0373	LPC(0:0/20:1)	GP	LPC	20	1	549.37944	[M+H]+	C28H56NO7P	2.61419	3.00868	2.45331	2.81635	2.73816	3.72627	2.71687	2.84759	2.92754	4.38554	3.63445	3.60494	3.93678	4.04429	3.54952	C04230	-	-	-	-	-	ko00564,ko05231
LIPID-P-0374	LPC(20:1/0:0)	GP	LPC	20	1	549.37944	[M+H]+	C28H56NO7P	10.3985	15.0434	8.10702	12.7031	9.49505	15.4845	11.9161	10.7023	10.7246	16.4819	13.2353	9.87654	9.01341	10.6885	9.52237	C04230	HMDB0010391	LMGP01050047	52924051	-	-	ko00564,ko05231
LIPID-P-0375	LPC(0:0/22:1)	GP	LPC	22	1	577.41074	[M+H]+	C30H60NO7P	0.01701	0.01919	0.03655	0.0256	0.01468	0.01758	0.0266	0.02504	0.04106	0.05561	0.03309	0.04553	0.05565	0.04247	0.03731	C04230	-	-	-	-	-	ko00564,ko05231
LIPID-P-0376	LPC(22:1/0:0)	GP	LPC	22	1	577.41074	[M+H]+	C30H60NO7P	0.10301	0.13211	0.10702	0.13195	0.13743	0.13886	0.10867	0.14907	0.14879	0.15133	0.19643	0.12741	0.12452	0.12903	0.08205	C04230	HMDB0010399	LMGP01050134	53480471	-	-	ko00564,ko05231
LIPID-P-0377	LPC(24:1)	GP	LPC	24	1	605.44204	[M+H]+	C32H64NO7P	0.11953	0.17551	0.11005	0.16544	0.16346	0.17283	0.13823	0.1634	0.16715	0.24193	0.23319	0.20148	0.20307	0.20799	0.1267	C04230	HMDB0010406	LMGP01050144	53480477	-	-	ko00564,ko05231
LIPID-P-0372	LPC(19:1)	GP	LPC	19	1	535.36379	[M+H]+	C27H54NO7P	1.66181	2.3433	1.41343	1.61497	1.31182	1.97802	1.43947	1.67224	1.91304	2.51566	2.41597	1.33333	2.04023	1.7429	1.76973	C04230	-	LMGP01050130	52924049	-	-	ko00564,ko05231
LIPID-P-0378	LPC(0:0/18:2)	GP	LPC	18	2	519.33249	[M+H]+	C26H50NO7P	2.21574	2.88332	2.09995	3.00345	5.85112	5.06494	3.01239	2.97181	2.39614	11.2771	2.53151	8.97778	4.0613	7.09677	3.62996	C04230	-	-	-	-	-	ko00564,ko05231
LIPID-P-0396	LPC(O-20:0)	GP	LPC-O	20	0	537.41583	[M+H]+	C28H60NO6P	0.07784	0.09094	0.06159	0.07169	0.08017	0.1029	0.08751	0.09651	0.07391	0.09253	0.08866	0.10272	0.06734	0.10207	0.08537	C04230	-	LMGP01060041	52924061	-	-	ko00564,ko05231
LIPID-P-0404	LPC(O-20:2)	GP	LPC-O	20	2	533.38453	[M+H]+	C28H56NO6P	0.06249	0.05275	0.04614	0.05367	0.0634	0.06653	0.05653	0.0603	0.07382	0.07084	0.06555	0.06084	0.0591	0.05084	0.05822	C04230	-	-	-	-	-	ko00564,ko05231
LIPID-P-0403	LPC(O-18:2)	GP	LPC-O	18	2	505.35323	[M+H]+	C26H52NO6P	0.06132	0.07464	0.05209	0.0645	0.05351	0.07822	0.08141	0.06154	0.08329	0.08607	0.05767	0.08375	0.07059	0.06856	0.08889	C04230	HMDB0010408	LMGP01070012	24779513	-	-	ko00564,ko05231
LIPID-P-0393	LPC(O-14:0)	GP	LPC-O	14	0	453.32193	[M+H]+	C22H48NO6P	0.00744	0.00907	0.00815	0.00851	0.00896	0.00942	0.01163	0.00994	0.00542	0.00983	0.00631	0.01225	0.00511	0.00652	0.00558	C04230	-	LMGP01060007	15298292	-	-	ko00564,ko05231
LIPID-P-0394	LPC(O-16:0)	GP	LPC-O	16	0	481.35323	[M+H]+	C24H52NO6P	15.5491	20.0579	16.9611	19.5963	16.4498	18.3816	19.2564	19.5891	17.2947	23.3253	20.6933	21.6296	20.4023	17.3327	18.8034	C04230	-	LMGP01060010	162126	-	-	ko00564,ko05231
LIPID-P-0395	LPC(O-18:0)	GP	LPC-O	18	0	509.38453	[M+H]+	C26H56NO6P	6.01555	5.03375	4.51287	4.92368	4.65383	5.25475	5.6244	5.00717	5.02415	6.00482	5.28361	5.1358	5.16284	4.93019	5.26898	C04317	HMDB0011149	LMGP01060014	2733532	-	-	ko00565,ko01100
LIPID-P-0401	LPC(O-20:1)	GP	LPC-O	20	1	535.40018	[M+H]+	C28H58NO6P	0.09572	0.09171	0.08713	0.08104	0.0988	0.0992	0.09266	0.09651	0.09275	0.10217	0.10609	0.10568	0.0909	0.09822	0.08567	C04230	-	-	-	-	-	ko00564,ko05231
LIPID-P-0399	LPC(O-16:1)	GP	LPC-O	16	1	479.33758	[M+H]+	C24H50NO6P	2.39067	2.61331	2.91772	3.06253	1.79073	2.56743	3.33651	3.2107	3.04348	1.39759	3.27731	1.62963	1.89655	1.23255	2.14178	C04230	-	LMGP01060028	24779503	-	-	ko00564,ko05231
LIPID-P-0400	LPC(O-18:1)	GP	LPC-O	18	1	507.36888	[M+H]+	C26H54NO6P	5.88921	6.21987	5.31045	5.44559	5.28891	6.36364	5.77693	5.59006	5.68116	7.69157	5.81933	5.71852	5.85249	5.44054	5.99296	C04230	-	LMGP01060034	21672239	-	-	ko00564,ko05231
LIPID-P-0418	LPE(18:1/0:0)	GP	LPE	18	1	479.30119	[M+H]+	C23H46NO7P	118.076	110.897	86.32	89.1187	91.6189	97.4026	110.105	95.0788	76.3285	101.205	122.374	89.3827	97.7011	87.6264	112.117	-	HMDB0011506	LMGP02050004	9547071	89576-29-4	-	-
LIPID-P-0419	LPE(0:0/20:1)	GP	LPE	20	1	507.33249	[M+H]+	C25H50NO7P	0.33576	0.25651	0.20949	0.31807	0.41801	0.22328	0.39514	0.30387	0.31401	0.44771	0.50735	0.42568	0.42864	0.39576	0.59829	-	HMDB0011482	LMGP02050046	53480931	-	-	-
LIPID-P-0420	LPE(20:1/0:0)	GP	LPE	20	1	507.33249	[M+H]+	C25H50NO7P	1.59378	1.55256	1.65068	1.44264	1.72306	1.93806	2.0591	1.70091	1.61353	1.84096	1.96954	1.40247	1.56609	1.53105	1.87531	-	HMDB0011512	LMGP02050020	52925139	-	-	-
LIPID-P-0424	LPE(18:2/0:0)	GP	LPE	18	2	477.28554	[M+H]+	C23H44NO7P	22.9835	22.2758	17.4659	19.8424	17.3868	21.1788	28.1697	21.5002	18.2126	20.8193	22.374	18.5185	22.8448	20.1733	33.0819	-	HMDB0011507	LMGP02050011	52925130	85046-18-0	-	-
LIPID-P-0428	LPE(18:3)	GP	LPE	18	3	475.26989	[M+H]+	C23H42NO7P	0.6414	0.81967	0.56537	0.56622	0.88496	0.76424	0.95806	0.63067	0.66184	1.87952	0.81933	1.58025	0.69444	1.0207	1.04072	-	HMDB0011478	LMGP02050042	53480927	-	-	-
LIPID-P-0432	LPE(20:4)	GP	LPE	20	4	501.28554	[M+H]+	C25H44NO7P	10.5928	10.8004	7.37002	9.355	13.9511	10.989	11.9638	9.46011	7.63285	19.0361	11.6071	17.0864	12.5	16.0809	12.72	-	HMDB0011487	LMGP02050051	53480936	-	-	-
LIPID-P-1534	LPE(19:0)	GP	LPE	19	0	495.33249	[M+H]+	C24H50NO7P	0.2036	0.2189	0.14538	0.20827	0.17959	0.25674	0.2817	0.20592	0.21643	0.2106	0.16176	0.15457	0.15182	0.21762	0.22524	-	-	LMGP02050028	52925147	-	-	-
LIPID-P-0437	LPE(22:6)	GP	LPE	22	6	525.28554	[M+H]+	C27H44NO7P	9.86395	11.6683	7.77385	11.0783	23.113	16.3337	12.0114	8.93454	8.59903	39.9036	11.4496	35.4568	17.5287	32.9321	17.9487	-	HMDB0011496	LMGP02050060	53480945	-	-	-
LIPID-P-0436	LPE(22:5/0:0)	GP	LPE	22	5	527.30119	[M+H]+	C27H46NO7P	4.49951	3.83799	4.17971	5.12063	11.1921	8.29171	4.90944	5.25561	3.72464	16.5783	4.32248	15.1111	9.1954	14.3958	7.34037	-	HMDB0011524	LMGP02050069	53480954	-	-	-
LIPID-P-0433	LPE(22:4)	GP	LPE	22	4	529.31684	[M+H]+	C27H48NO7P	0.58309	0.75217	0.53508	0.77302	3.1442	1.41858	0.78646	0.64023	0.48068	5.15663	0.625	4.1679	1.50383	5.34425	1.091	-	HMDB0011493	LMGP02050057	53480942	-	-	-
LIPID-P-0417	LPE(0:0/18:1)	GP	LPE	18	1	479.30119	[M+H]+	C23H46NO7P	15.9864	15.8148	14.3362	14.0325	30.3488	20.3796	19.0181	14.6679	12.0773	51.5663	19.5378	41.9753	24.8563	39.7689	25.3896	-	HMDB0011476	LMGP02050040	53480925	-	-	-
LIPID-P-0426	LPE(20:2/0:0)	GP	LPE	20	2	505.31684	[M+H]+	C25H48NO7P	1.12245	1.06557	0.95911	0.97489	1.06715	1.1988	1.449	1.02723	1.26087	1.27711	1.19223	0.99259	1.13506	1.00626	1.48316	-	HMDB0011513	LMGP02050021	52925140	-	-	-
LIPID-P-0425	LPE(0:0/20:2)	GP	LPE	20	2	505.31684	[M+H]+	C25H48NO7P	0.32167	0.3621	0.33165	0.38799	0.47319	0.35465	0.47283	0.45628	0.4	0.72289	0.44485	0.54321	0.51724	0.50554	0.63851	-	HMDB0011483	LMGP02050047	53480932	-	-	-
LIPID-P-0416	LPE(17:1)	GP	LPE	17	1	465.28554	[M+H]+	C22H44NO7P	0.66084	0.47927	0.58051	0.38897	0.43623	0.71928	0.65777	0.54945	0.56522	0.56867	0.66702	0.49877	0.61303	0.32306	0.3816	-	-	LMGP02050008	42607464	-	-	-
LIPID-P-0423	LPE(0:0/18:2)	GP	LPE	18	2	477.28554	[M+H]+	C23H44NO7P	6.07386	7.66635	7.21858	6.74545	17.0224	10.2897	9.53289	7.45342	6.61836	31.6626	8.66597	29.3827	10.249	21.2325	13.6249	-	HMDB0011477	LMGP02050041	53480926	-	-	-
LIPID-P-0412	LPE(20:0)	GP	LPE	20	0	509.34814	[M+H]+	C25H52NO7P	1.27794	1.35005	1.23675	1.50665	1.2962	1.37363	1.67302	1.12279	1.36232	1.59518	1.30777	0.9679	0.82854	1.05922	1.29211	-	HMDB0011481	LMGP02050045	53480930	-	-	-
LIPID-P-0411	LPE(18:0/0:0)	GP	LPE	18	0	481.31684	[M+H]+	C23H48NO7P	1000.97	1080.04	827.865	1024.13	952.629	1118.88	1196.38	931.677	835.749	1040.96	1024.16	790.123	751.916	847.376	899.95	-	HMDB0011130	LMGP02050001	9547068	69747-55-3	-	-
LIPID-P-0410	LPE(0:0/18:0)	GP	LPE	18	0	481.31684	[M+H]+	C23H48NO7P	132.167	141.273	109.541	145.249	140.031	153.846	169.209	124.701	115.942	166.747	159.139	137.778	158.046	179.586	200.603	-	HMDB0011129	LMGP02050038	53480667	-	-	-
LIPID-P-0409	LPE(17:0)	GP	LPE	17	0	467.30119	[M+H]+	C22H46NO7P	11.4189	11.1861	11.3074	13.097	8.58928	14.1858	15.6339	11.5146	13.7681	11.8554	10.3992	10.8148	12.3563	9.05152	12.1166	-	-	LMGP02050030	52925149	-	-	-
LIPID-P-0415	LPE(16:1)	GP	LPE	16	1	451.26989	[M+H]+	C21H42NO7P	5.24781	5.93057	5.04796	3.01822	4.48204	5.54446	5.33842	5.68562	4.97585	4.72771	8.08824	6.8642	3.76916	4.21762	6.18401	-	HMDB0011474	LMGP02050037	53480923	-	-	-
LIPID-P-0407	LPE(0:0/16:0)	GP	LPE	16	0	453.28554	[M+H]+	C21H44NO7P	89.4072	100.289	95.4064	97.4889	90.0573	112.887	116.778	102.723	107.246	122.41	125.525	138.765	140.805	129.032	162.896	-	HMDB0011473	LMGP02050036	53480922	-	-	-
LIPID-P-0408	LPE(16:0/0:0)	GP	LPE	16	0	453.28554	[M+H]+	C21H44NO7P	646.259	747.348	691.57	689.316	593.441	759.241	791.23	711.897	714.976	809.639	772.059	745.679	646.552	606.644	779.286	-	HMDB0011503	LMGP02050002	9547069	53862-35-4	-	-
LIPID-P-0445	LPE(P-18:1)	GP	LPE-P	18	1	463.30628	[M+H]+	C23H46NO6P	13.7026	14.8505	13.5285	12.8016	11.2441	14.1858	18.7798	12.5179	13.8164	7.4988	14.2857	7.14074	9.09962	8.16562	11.4631	-	-	-	-	-	-	-
LIPID-P-0440	LPE(P-18:0)	GP	LPE-P	18	0	465.32193	[M+H]+	C23H48NO6P	105.928	98.3607	97.9303	103.397	76.1062	97.003	131.554	92.3077	99.5169	45.8795	90.5462	49.1852	58.9081	53.5388	74.7109	-	HMDB0240598	LMGP02070002	42607470	174062-73-8	-	-
LIPID-P-0439	LPE(P-17:0)	GP	LPE-P	17	0	451.30628	[M+H]+	C22H46NO6P	1.01069	1.22469	1.22161	1.22107	0.82769	1.21878	1.80172	1.15624	1.21739	0.58602	1.02206	0.59654	0.77011	0.59701	0.83962	-	-	-	-	-	-	-
LIPID-P-0438	LPE(P-16:0)	GP	LPE-P	16	0	437.29063	[M+H]+	C21H44NO6P	75.5102	86.7888	88.0363	82.9148	72.254	80.6194	98.1887	78.6431	84.2512	47.4217	95.1681	52.2469	54.1188	50.5537	69.0799	-	HMDB0011152	LMGP02070001	42607469	174062-72-7	-	-
LIPID-P-0441	LPE(P-20:0)	GP	LPE-P	20	0	493.35323	[M+H]+	C25H52NO6P	1.2828	1.12825	1.2418	1.32939	0.96825	1.47852	1.63012	1.3569	1.31401	0.55518	1.48109	0.73284	0.7749	0.7116	1.07592	-	-	LMGP02070004	52925153	-	-	-
LIPID-N-0665	LPG(20:2)	GP	LPG	20	2	536.31142	[M-H]-	C26H49O9P	0.21186	0.18901	0.14437	0.22255	0.10411	0.15884	0.20114	0.12805	0.21643	0.20048	0.09433	0.14519	0.23372	0.20318	0.24535	-	-	LMGP04050024	52927447	-	-	-
LIPID-N-0166	LPG(16:0)	GP	LPG	16	0	484.28012	[M-H]-	C22H45O9P	0.2964	0.3973	0.30187	0.34761	0.28319	0.35864	0.33842	0.28667	0.32754	0.5147	0.46534	0.43951	0.39751	0.32836	0.5279	-	-	LMGP04050008	42607483	-	-	-
LIPID-N-0167	LPG(18:0)	GP	LPG	18	0	512.31142	[M-H]-	C24H49O9P	0.8999	1.00289	0.64513	1.01428	0.6278	0.80519	0.8837	0.80459	0.70338	1.21446	1.04832	0.75654	0.9272	0.96293	0.98643	-	-	LMGP04050009	42607484	-	-	-
LIPID-N-0170	LPG(18:1)	GP	LPG	18	1	510.29577	[M-H]-	C24H47O9P	1.98251	2.28544	1.37304	2.08764	1.6658	1.35864	1.92564	2.06402	1.40097	3.18072	2.14286	2.38025	2.30843	2.82138	2.54399	-	-	LMGP04050006	9547135	-	-	-
LIPID-N-0171	LPG(18:2)	GP	LPG	18	2	508.28012	[M-H]-	C24H45O9P	0.79009	0.91321	0.68046	0.78976	0.68714	0.60639	0.88465	0.66699	0.68986	1.13735	0.94433	0.70321	0.81897	0.86567	1.10608	-	-	LMGP04050014	52927437	-	-	-
LIPID-N-0180	LPI(20:3)	GP	LPI	20	3	622.31182	[M-H]-	C29H51O12P	0.46939	0.61716	0.27158	0.35254	0.37741	0.21628	0.64347	0.3354	0.09952	1.73012	0.41439	0.62222	0.76628	0.68368	0.90498	-	-	LMGP06050021	52928616	-	-	-
LIPID-N-0181	LPI(20:4)	GP	LPI	20	4	620.29617	[M-H]-	C29H49O12P	0.81633	1.34523	0.50984	0.70409	0.81208	0.58941	0.90562	0.7119	0.34879	2.74217	0.79307	1.39753	1.35536	2.26769	1.54349	-	-	LMGP06050006	42607497	-	-	-
LIPID-N-0178	LPI(18:1)	GP	LPI	18	1	598.31182	[M-H]-	C27H51O12P	0.81633	0.70395	0.33619	0.57115	0.2785	0.37662	0.71973	0.47109	0.29324	0.90602	0.66702	0.44494	0.85249	1.06885	0.90498	-	-	LMGP06050005	42607496	-	-	-
LIPID-N-0179	LPI(18:2)	GP	LPI	18	2	596.29617	[M-H]-	C27H49O12P	1.25364	1.93346	0.49773	0.87149	1.09318	0.7043	1.22021	0.8409	0.69082	4.1494	1.21849	2.52346	1.36494	2.85989	1.98089	-	-	LMGP06050010	52928605	-	-	-
LIPID-N-0175	LPI(16:0)	GP	LPI	16	0	572.29617	[M-H]-	C25H49O12P	1.61322	1.6297	0.60071	1.0389	0.94742	0.7043	1.47283	1.04634	0.6715	3.03133	1.60714	2.6963	1.86782	3.40395	2.15686	-	-	LMGP06050002	42607493	-	-	-
LIPID-N-0176	LPI(18:0)	GP	LPI	18	0	600.32747	[M-H]-	C27H53O12P	6.3654	6.027	2.37254	4.58395	3.91463	2.74725	5.43375	4.27616	2.49758	10.5542	5.30462	8.93827	10.5843	12.6143	8.3459	-	HMDB0061696	LMGP06050004	71581135	327620-46-2	-	-
LIPID-N-0187	LPS(18:0)	GP	LPS	18	0	525.30667	[M-H]-	C24H48NO9P	0.10398	0.09045	0.06259	0.22846	0.05674	0.05485	0.0776	0.03832	0.04783	0.29301	0.10305	0.06746	0.12931	0.09129	0.08728	-	HMDB0240606	LMGP03050006	42607474	119786-67-3	42607474	-
LIPID-P-0283	MG(18:2)	GL	MG	18	2	354.27701	[M+NH4]+	C21H38O4	0.45481	0.46818	0.41191	0.57115	0.64029	0.70929	0.59581	0.63067	0.77295	0.57349	0.37815	0.51852	0.63218	0.46172	0.53796	C01885	-	LMGL01010006	5283469	67968-46-1	-	ko00561,ko01100,ko04714,ko04923,ko04975,ko04977
LIPID-P-0282	MG(18:1)	GL	MG	18	1	356.29266	[M+NH4]+	C21H40O4	2.17687	1.99132	1.89298	1.91531	2.5039	2.60739	1.90658	2.20258	1.88406	1.92771	2.04832	2.10864	2.38985	2.04622	1.99598	C01885	HMDB0011566	LMGL01010004	53480977	-	-	ko00561,ko01100,ko04714,ko04923,ko04975,ko04977
LIPID-P-0276	MG(18:0)	GL	MG	18	0	358.30831	[M+NH4]+	C21H42O4	3.30418	2.7242	2.73094	3.0773	2.81104	2.97702	2.79314	3.48304	4.47343	2.8241	3.17227	2.83951	3.94636	3.06692	3.63499	C01885	HMDB0011131	LMGL01010003	15560610	22610-61-3	-	ko00561,ko01100,ko04714,ko04923,ko04975,ko04977
LIPID-P-0274	MG(16:0)	GL	MG	16	0	330.27701	[M+NH4]+	C19H38O4	2.72109	2.30473	2.28672	2.4126	2.4987	2.3976	2.18303	2.91448	3.74879	2.25542	3.04622	2.44938	3.59674	2.68175	3.31825	C01885	HMDB0011564	LMGL01010001	3084463	32899-41-5	-	ko00561,ko01100,ko04714,ko04923,ko04975,ko04977
LIPID-N-0643	PA(16:1_22:4)	GP	PA	38	5	722.48866	[M-H]-	C41H71O8P	4.57726	3.76567	4.40687	3.21516	4.19573	3.26174	4.69495	2.79025	6.37681	11.8554	2.41597	44.4938	3.97989	9.58113	0.98542	C00416	-	LMGP10010223	-	-	460605	ko00561,ko00564,ko01100,ko04024,ko04070,ko04072,ko04666,ko04912,ko04975,ko05200,ko05212,ko05231
LIPID-N-0635	PA(18:1_18:1)	GP	PA	36	2	700.50431	[M-H]-	C39H73O8P	170.554	181.774	160.02	403.25	310.255	116.384	246.902	101.768	248.309	275.181	191.702	1535.8	162.356	356.283	97.0337	C00416	HMDB0007865	LMGP10010962	14057128	14268-17-8	446066	ko00561,ko00564,ko01100,ko04024,ko04070,ko04072,ko04666,ko04912,ko04975,ko05200,ko05212,ko05231
LIPID-N-0633	PA(16:0_18:2)	GP	PA	34	2	672.47301	[M-H]-	C37H69O8P	16.5209	21.2633	14.1848	66.9621	27.1733	16.4835	37.7979	6.88008	24.7826	15.7108	15.2311	204.938	17.1935	44.9687	9.35143	C00416	HMDB0007860	LMGP10010023	9547167	-	446066	ko00561,ko00564,ko01100,ko04024,ko04070,ko04072,ko04666,ko04912,ko04975,ko05200,ko05212,ko05231
LIPID-N-0630	PA(16:0_18:1)	GP	PA	34	1	674.48866	[M-H]-	C37H71O8P	36.2488	35.053	36.6482	60.5613	46.4862	26.7233	51.9542	15.5757	33.4299	59.2771	35.2941	223.21	31.2739	72.701	18.4515	C00416	HMDB0007858	LMGP10010007	9547158	-	460605	ko00561,ko00564,ko01100,ko04024,ko04070,ko04072,ko04666,ko04912,ko04975,ko05200,ko05212,ko05231
LIPID-N-0647	PA(18:0_22:6)	GP	PA	40	6	748.50431	[M-H]-	C43H73O8P	47.0846	66.5381	42.8067	134.417	60.9058	35.1149	67.2069	24.9881	68.599	113.735	36.9223	347.654	29.5019	90.9966	26.2443	C00416	-	LMGP10010039	-	-	460605	ko00561,ko00564,ko01100,ko04024,ko04070,ko04072,ko04666,ko04912,ko04975,ko05200,ko05212,ko05231
LIPID-N-0640	PA(18:0_20:4)	GP	PA	38	4	724.50431	[M-H]-	C41H73O8P	4.34402	5.88235	2.01918	3.49089	N/A	6.59341	6.48236	1.43813	N/A	12.7229	5.93487	N/A	7.61494	13.7699	4.47461	C00416	-	LMGP10010024	-	-	460605	ko00561,ko00564,ko01100,ko04024,ko04070,ko04072,ko04666,ko04912,ko04975,ko05200,ko05212,ko05231
LIPID-N-0692	PA(18:1_18:2)	GP	PA	36	3	698.48866	[M-H]-	C39H71O8P	113.217	75.217	57.0419	243.23	142.634	65.4346	96.2822	57.8118	139.614	214.94	49.5273	587.654	50.2874	160.327	46.6566	C00416	-	LMGP10010961	52929548	-	-	ko00561,ko00564,ko01100,ko04024,ko04070,ko04072,ko04666,ko04912,ko04975,ko05200,ko05212,ko05231
LIPID-N-0690	PA(16:0_20:4)	GP	PA	36	4	696.47301	[M-H]-	C39H69O8P	13.4597	13.3076	5.60323	51.6987	16.5018	8.49151	16.0153	8.55232	19.9034	26.0723	10.3466	168.395	17.5766	39.0949	5.7818	C00416	-	LMGP10010025	9547168	-	-	ko00561,ko00564,ko01100,ko04024,ko04070,ko04072,ko04666,ko04912,ko04975,ko05200,ko05212,ko05231
LIPID-N-0255	PC(16:0_20:3)	GP	PC	36	3	783.57781	[M+COOH]-	C44H82NO8P	234.208	374.156	288.743	302.314	228.006	463.536	495.71	342.093	297.585	308.434	435.924	267.654	288.314	269.62	429.361	C00157	HMDB0007980	LMGP01010622	24778715	-	24778715	ko00564,ko00590,ko00591,ko00592,ko01100,ko04723,ko05231
LIPID-N-0241	PC(18:0_20:2)	GP	PC	38	2	813.62476	[M+COOH]-	C46H88NO8P	32.8474	41.2729	41.5951	41.6544	25.8199	59.6404	54.2421	41.376	50.0483	36.241	56.4076	32.3951	43.0077	33.0284	48.6677	C00157	HMDB0008045	LMGP01010788	24778847	-	24778847	ko00564,ko00590,ko00591,ko00592,ko01100,ko04723,ko05231
LIPID-N-0252	PC(17:1_18:2)	GP	PC	35	3	769.56216	[M+COOH]-	C43H80NO8P	27.0165	28.7367	23.1196	26.9818	20.7184	44.955	36.1296	41.0894	26.57	21.1084	26.7857	27.7531	28.3525	15.8883	39.2157	C00157	-	LMGP01011533	52922545	-	-	ko00564,ko00590,ko00591,ko00592,ko01100,ko04723,ko05231
LIPID-N-0251	PC(16:0_18:3)	GP	PC	34	3	755.54651	[M+COOH]-	C42H78NO8P	397.473	632.594	401.817	431.315	431.026	649.351	548.141	640.229	550.725	434.699	758.403	428.642	480.843	457.39	742.081	C00157	HMDB0007974	LMGP01010598	24778699	-	24778699	ko00564,ko00590,ko00591,ko00592,ko01100,ko04723,ko05231
LIPID-N-0250	PC(16:1_18:2)	GP	PC	34	3	755.54651	[M+COOH]-	C42H78NO8P	1030.13	1407.91	1110.55	1349.09	1035.92	1878.12	1401.33	1614.91	1497.58	1378.31	1785.71	1125.93	1321.84	1415.5	1598.79	C00157	HMDB0008006	LMGP01010690	24778768	-	24778768	ko00564,ko00590,ko00591,ko00592,ko01100,ko04723,ko05231
LIPID-N-0246	PC(14:0_18:3)	GP	PC	32	3	727.51521	[M+COOH]-	C40H74NO8P	2.62391	2.95082	3.31146	1.77056	3.87298	4.57542	3.6225	3.45915	3.57488	2.79518	2.54202	3.31852	2.91188	4.48724	2.2725	C00157	HMDB0007876	LMGP01010497	24778625	-	7982984	ko00564,ko00590,ko00591,ko00592,ko01100,ko04723,ko05231
LIPID-N-0244	PC(24:0_18:2)	GP	PC	42	2	869.68736	[M+COOH]-	C50H96NO8P	0.58212	1.2054	0.54013	0.89611	0.51327	1.0989	1.00095	1.00334	1.44928	0.79036	1.06092	0.6716	0.91475	0.82619	1.00452	C00157	HMDB0008157	LMGP01012173	53478795	-	-	ko00564,ko00590,ko00591,ko00592,ko01100,ko04723,ko05231
LIPID-N-0254	PC(18:1_18:2)	GP	PC	36	3	783.57781	[M+COOH]-	C44H82NO8P	1379.98	1899.71	1564.87	1841.46	1499.22	2317.68	2173.5	1863.35	1864.73	1465.06	2331.93	1135.8	1685.82	1521.43	2312.72	C00157	HMDB0008072	LMGP01010893	53478723	-	53478723	ko00564,ko00590,ko00591,ko00592,ko01100,ko04723,ko05231
LIPID-N-0275	PC(18:0_20:4)	GP	PC	38	4	809.59346	[M+COOH]-	C46H84NO8P	2186.59	2391.51	1736.5	2983.75	1634.57	3336.66	2230.7	2560.92	2946.86	1879.52	3224.79	1718.52	2959.77	2272.51	2674.71	C00157	HMDB0008048	LMGP01010802	16219824	-	16219824	ko00564,ko00590,ko00591,ko00592,ko01100,ko04723,ko05231
LIPID-N-0258	PC(18:0_20:3)	GP	PC	38	3	811.60911	[M+COOH]-	C46H86NO8P	163.265	230.473	170.621	237.322	193.649	373.626	285.033	260.87	269.565	223.614	326.681	238.025	206.897	212.807	380.091	C00157	HMDB0008046	LMGP01010795	24778855	-	24778855	ko00564,ko00590,ko00591,ko00592,ko01100,ko04723,ko05231
LIPID-N-0240	PC(18:2_20:0)	GP	PC	38	2	813.62476	[M+COOH]-	C46H88NO8P	13.9942	18.6114	18.1726	25.0123	11.6606	29.2707	22.7836	20.6402	23.4783	20.9157	24.3697	16.4938	17.5287	16.1772	29.6632	C00157	HMDB0008143	LMGP01011630	52922739	-	52922739	ko00564,ko00590,ko00591,ko00592,ko01100,ko04723,ko05231
LIPID-N-0287	PC(18:2_18:3)	GP	PC	36	5	779.54651	[M+COOH]-	C44H78NO8P	27.3081	37.9942	27.158	36.1398	35.9188	59.041	62.1544	51.0272	60.773	42.8916	50.105	32.1975	29.3103	38.4208	59.1252	C00157	HMDB0008141	LMGP01011625	52922731	-	52922731	ko00564,ko00590,ko00591,ko00592,ko01100,ko04723,ko05231
LIPID-N-0285	PC(20:4_16:1)	GP	PC	36	5	779.54651	[M+COOH]-	C44H78NO8P	68.9018	109.933	72.9934	91.2851	80.3748	133.866	90.0858	117.535	114.976	106.024	140.756	92.642	84.0996	115.551	103.57	C00157	HMDB0008430	LMGP01011903	52923283	-	52923283	ko00564,ko00590,ko00591,ko00592,ko01100,ko04723,ko05231
LIPID-N-0284	PC(16:0_20:5)	GP	PC	36	5	779.54651	[M+COOH]-	C44H78NO8P	8.40622	10.4147	8.62191	11.5214	8.45393	12.5874	10.8675	10.0334	9.85507	9.63855	17.437	7.93086	8.36207	5.90274	10.357	C00157	HMDB0007984	LMGP01010633	24778723	-	-	ko00564,ko00590,ko00591,ko00592,ko01100,ko04723,ko05231
LIPID-N-0279	PC(18:0_22:4)	GP	PC	40	4	837.62476	[M+COOH]-	C48H88NO8P	109.815	139.826	92.6805	141.802	100.052	122.877	93.2317	136.646	142.995	105.06	147.059	95.3086	138.889	135.773	143.791	C00157	HMDB0008054	LMGP01010813	24778868	-	24778868	ko00564,ko00590,ko00591,ko00592,ko01100,ko04723,ko05231
LIPID-N-0277	PC(19:0_20:4)	GP	PC	39	4	823.60911	[M+COOH]-	C47H86NO8P	75.7046	108.004	84.1999	134.909	70.1718	140.859	103.908	107.979	127.536	78.0723	98.7395	65.4815	113.985	81.1748	121.669	C00157	-	LMGP01011748	52922975	-	-	ko00564,ko00590,ko00591,ko00592,ko01100,ko04723,ko05231
LIPID-N-0276	PC(22:4_16:0)	GP	PC	38	4	809.59346	[M+COOH]-	C46H84NO8P	142.857	162.97	142.352	190.054	169.703	194.805	174.452	185.38	142.995	125.301	224.79	136.296	164.751	175.253	213.172	C00157	HMDB0008626	LMGP01012072	52923621	-	52923621	ko00564,ko00590,ko00591,ko00592,ko01100,ko04723,ko05231
LIPID-N-0256	PC(17:0_20:3)	GP	PC	37	3	797.59346	[M+COOH]-	C45H84NO8P	10.2041	12.2469	11.0045	11.6199	8.19365	18.8811	16.7779	16.0535	11.7874	14.4578	12.395	9.69877	20.4981	13.3847	19.8089	C00157	-	LMGP01011514	52922507	-	-	ko00564,ko00590,ko00591,ko00592,ko01100,ko04723,ko05231
LIPID-N-0274	PC(20:3_18:1)	GP	PC	38	4	809.59346	[M+COOH]-	C46H84NO8P	54.2274	73.2883	53.1045	51.5017	61.6346	89.011	71.7827	74.8208	69.2754	86.1687	99.6849	56.0988	39.8467	50.7463	88.0845	C00157	HMDB0008401	LMGP01011878	52923233	-	52923233	ko00564,ko00590,ko00591,ko00592,ko01100,ko04723,ko05231
LIPID-N-0271	PC(18:3_18:1)	GP	PC	36	4	781.56216	[M+COOH]-	C44H80NO8P	46.3557	54.7734	46.6431	59.3796	43.6231	64.4356	74.4519	63.2585	61.0628	56.4819	77.3109	45.9259	45.4981	49.5908	55.6058	C00157	HMDB0008073	LMGP01010955	53478725	-	53478725	ko00564,ko00590,ko00591,ko00592,ko01100,ko04723,ko05231
LIPID-N-0270	PC(18:2_18:2)	GP	PC	36	4	781.56216	[M+COOH]-	C44H80NO8P	733.722	1147.54	756.184	1211.23	758.98	963.037	1344.14	1108.46	1159.42	1021.69	1313.03	801.975	752.874	1020.7	1437.91	C00157	HMDB0008138	LMGP01010921	5288075	998-06-1	5288075	ko00564,ko00590,ko00591,ko00592,ko01100,ko04723,ko05231
LIPID-N-0268	PC(14:0_20:4)	GP	PC	34	4	753.53086	[M+COOH]-	C42H76NO8P	14.4801	21.5043	12.6199	19.2024	14.6799	22.977	17.7312	18.0602	19.0338	16.1928	18.3823	12.1481	15.2299	20.0289	16.189	C00157	HMDB0007883	LMGP01010506	24778634	-	24778634	ko00564,ko00590,ko00591,ko00592,ko01100,ko04723,ko05231
LIPID-N-0267	PC(16:2_18:2)	GP	PC	34	4	753.53086	[M+COOH]-	C42H76NO8P	16.035	18.9007	13.0237	15.5588	13.3264	19.98	26.5014	20.258	19.1304	15.9036	27.8361	18.0741	16.7625	16.0809	30.0654	C00157	-	LMGP01010699	24778776	-	-	ko00564,ko00590,ko00591,ko00592,ko01100,ko04723,ko05231
LIPID-N-0266	PC(16:1_18:3)	GP	PC	34	4	753.53086	[M+COOH]-	C42H76NO8P	6.86103	10.2218	7.43059	9.1482	7.33993	14.0859	8.25548	7.80698	13.0435	8.64578	10.9244	6.95309	8.38123	8.32932	7.73253	C00157	HMDB0008200	LMGP01011484	52922835	-	52922835	ko00564,ko00590,ko00591,ko00592,ko01100,ko04723,ko05231
LIPID-N-0260	PC(20:2_18:1)	GP	PC	38	3	811.60911	[M+COOH]-	C46H86NO8P	18.0758	21.6972	19.889	23.0428	11.4524	31.1688	23.3556	26.2781	31.2077	22.9398	30.5672	15.4074	20.0192	18.9697	24.3338	C00157	HMDB0008335	LMGP01011847	52923173	-	52923115	ko00564,ko00590,ko00591,ko00592,ko01100,ko04723,ko05231
LIPID-N-0259	PC(20:1_18:2)	GP	PC	38	3	811.60911	[M+COOH]-	C46H86NO8P	29.932	44.9373	33.5184	38.2078	23.8418	51.0489	48.5224	46.5361	36.715	34.9879	50.8403	28.2469	38.2184	29.947	59.2257	C00157	HMDB0008303	LMGP01011818	52923115	-	52923115	ko00564,ko00590,ko00591,ko00592,ko01100,ko04723,ko05231
LIPID-N-0272	PC(16:0_20:4)	GP	PC	36	4	781.56216	[M+COOH]-	C44H80NO8P	1681.24	1909.35	1585.06	2639.09	1874.02	2767.23	1725.45	2379.36	2135.27	1657.83	2699.58	1501.23	2375.48	2185.84	2564.1	C00157	HMDB0008203	LMGP01010007	7983442	-	7983442	ko00564,ko00590,ko00591,ko00592,ko01100,ko04723,ko05231
LIPID-N-0239	PC(18:1_20:1)	GP	PC	38	2	813.62476	[M+COOH]-	C46H88NO8P	37.8037	53.0376	42.3019	45.9872	43.9355	64.3357	46.3298	48.3516	50.5314	44.1446	71.5336	37.9259	42.6245	44.1021	56.5108	C00157	HMDB0008077	LMGP01010843	53478733	-	53478733	ko00564,ko00590,ko00591,ko00592,ko01100,ko04723,ko05231
LIPID-N-0203	PC(16:0_14:0)	GP	PC	30	0	705.53086	[M+COOH]-	C38H76NO8P	8.8241	8.71745	4.72489	8.62629	10.9734	8.99101	9.62822	9.03966	7.57488	11.0843	7.26891	12.0691	10.3831	11.767	8.98944	C00157	HMDB0007965	LMGP01010560	24778679	-	24778679	ko00564,ko00590,ko00591,ko00592,ko01100,ko04723,ko05231
LIPID-N-0237	PC(19:0_18:2)	GP	PC	37	2	799.60911	[M+COOH]-	C45H86NO8P	14.1885	33.9441	25.8455	37.42	27.1733	46.3537	31.3632	23.8892	41.7391	31.4217	42.1219	25.7778	35.5364	38.2282	45.0478	C00157	-	LMGP01011739	52922957	-	-	ko00564,ko00590,ko00591,ko00592,ko01100,ko04723,ko05231
LIPID-N-0288	PC(17:1_20:4)	GP	PC	37	5	793.56216	[M+COOH]-	C45H80NO8P	4.13994	4.17551	3.56386	5.04185	0.83186	4.78521	3.86082	5.45628	2.19324	2.15904	7.4895	1.24444	3.41954	3.091	6.26445	C00157	-	LMGP01011543	52922565	-	-	ko00564,ko00590,ko00591,ko00592,ko01100,ko04723,ko05231
LIPID-N-0204	PC(18:0_12:0)	GP	PC	30	0	705.53086	[M+COOH]-	C38H76NO8P	0.68027	1.06654	0.24028	0.48646	1.18064	1.01099	0.59485	0.27329	0.62802	0.57831	0.27521	0.16494	0.72414	1.16899	0.52086	C00157	-	LMGP01010736	24778808	-	-	ko00564,ko00590,ko00591,ko00592,ko01100,ko04723,ko05231
LIPID-N-0205	PC(15:0_16:0)	GP	PC	31	0	719.54651	[M+COOH]-	C39H78NO8P	15.3158	16.6249	12.418	18.4737	16.5331	20.5794	16.5491	13.9513	16.1739	18.159	20.5882	8.6321	13.4483	12.7684	12.2474	C00157	HMDB0007935	LMGP01010532	24778655	-	-	ko00564,ko00590,ko00591,ko00592,ko01100,ko04723,ko05231
LIPID-N-0206	PC(16:0_16:0)	GP	PC	32	0	733.56216	[M+COOH]-	C40H80NO8P	627.794	968.177	724.886	636.14	864.133	815.185	718.78	886.765	740.097	946.506	739.496	628.148	739.464	691.382	639.517	C00157	HMDB0000564	LMGP01010564	452110	63-89-8	452110	ko00564,ko00590,ko00591,ko00592,ko01100,ko04723,ko05231
LIPID-N-0208	PC(16:0_18:0)	GP	PC	34	0	761.59346	[M+COOH]-	C42H84NO8P	88.8241	130.183	101.969	133.924	93.8053	146.853	129.647	117.535	139.13	113.735	171.218	89.4815	107.28	126.143	163.901	C00157	HMDB0007970	LMGP01010573	24778686	-	24778686	ko00564,ko00590,ko00591,ko00592,ko01100,ko04723,ko05231
LIPID-N-0210	PC(18:0_18:0)	GP	PC	36	0	789.62476	[M+COOH]-	C44H88NO8P	8.09524	16.6827	9.79303	12.1123	9.08902	17.1828	12.9647	14.5246	14.4927	12.1446	13.4454	6.89383	10.0575	9.14781	14.9824	C00157	HMDB0008036	LMGP01010006	94190	-	94190	ko00564,ko00590,ko00591,ko00592,ko01100,ko04723,ko05231
LIPID-N-0214	PC(14:0_16:1)	GP	PC	30	1	703.51521	[M+COOH]-	C38H74NO8P	2.58503	3.18226	2.00303	2.32398	4.01874	1.94805	1.8837	3.3827	1.95169	3.79759	2.87815	3.45679	2.95019	3.63987	1.86828	C00157	HMDB0007870	LMGP01010485	24778615	-	24778615	ko00564,ko00590,ko00591,ko00592,ko01100,ko04723,ko05231
LIPID-N-0215	PC(15:0_16:1)	GP	PC	31	1	717.53086	[M+COOH]-	C39H76NO8P	6.43343	9.06461	6.40081	10.3594	11.2025	12.3277	6.42517	11.6579	5.1401	7.65301	8.55042	11.358	14.8467	10.2263	6.37506	C00157	HMDB0007936	LMGP01010535	24778657	-	-	ko00564,ko00590,ko00591,ko00592,ko01100,ko04723,ko05231
LIPID-N-0216	PC(16:0_16:1)	GP	PC	32	1	731.54651	[M+COOH]-	C40H78NO8P	872.692	1344.26	1124.68	608.567	1236.86	817.183	863.68	1035.83	946.86	1272.29	1220.59	1102.22	877.395	1088.11	1065.86	C00157	HMDB0007969	LMGP01010566	6443788	-	6443788	ko00564,ko00590,ko00591,ko00592,ko01100,ko04723,ko05231
LIPID-N-0217	PC(14:0_18:1)	GP	PC	32	1	731.54651	[M+COOH]-	C40H78NO8P	244.898	227.58	238.263	132.939	260.281	199.8	207.817	238.892	153.816	206.265	131.303	190.815	266.284	238.806	166.516	C00157	HMDB0007872	LMGP01010490	24778618	-	24778618	ko00564,ko00590,ko00591,ko00592,ko01100,ko04723,ko05231
LIPID-N-0218	PC(16:0_18:1)	GP	PC	34	1	759.57781	[M+COOH]-	C42H82NO8P	21574.3	25650.9	23018.7	27572.6	19260.8	25774.2	28598.7	25800.3	23478.3	17349.4	39390.8	20049.4	29310.3	23014	34791.4	C00157	HMDB0007972	LMGP01010005	5497103	-	4266266	ko00564,ko00590,ko00591,ko00592,ko01100,ko04723,ko05231
LIPID-N-0219	PC(17:0_18:1)	GP	PC	35	1	773.59346	[M+COOH]-	C43H84NO8P	103.013	105.111	86.0172	101.428	81.9365	165.834	105.815	113.712	138.164	86.5542	160.714	61.9259	146.552	92.2484	178.984	C00157	-	LMGP01010711	24778787	-	-	ko00564,ko00590,ko00591,ko00592,ko01100,ko04723,ko05231
LIPID-N-0220	PC(18:0_18:1)	GP	PC	36	1	787.60911	[M+COOH]-	C44H86NO8P	8571.43	10028.9	7491.17	9167.9	7777.2	12987	9628.22	8542.76	9043.48	7951.81	13655.5	7427.16	9425.29	9821.86	11563.6	C00157	HMDB0008037	LMGP01010750	24778815	-	24778815	ko00564,ko00590,ko00591,ko00592,ko01100,ko04723,ko05231
LIPID-N-0221	PC(16:0_20:1)	GP	PC	36	1	787.60911	[M+COOH]-	C44H86NO8P	31.8756	38.8621	40.0808	42.0483	35.2941	51.8481	44.6139	49.1161	36.0386	42.7952	69.958	39.0123	41.1877	37.0727	61.2368	C00157	HMDB0007978	LMGP01011468	52922418	-	-	ko00564,ko00590,ko00591,ko00592,ko01100,ko04723,ko05231
LIPID-N-0224	PC(18:1_20:0)	GP	PC	38	1	815.64041	[M+COOH]-	C46H90NO8P	4.14966	4.98554	3.88693	4.42147	2.76939	6.74326	4.347	5.18872	4.89855	3.95181	6.90126	3.31852	3.00766	4.66057	6.2544	C00157	HMDB0008076	LMGP01010879	53478731	-	53478731	ko00564,ko00590,ko00591,ko00592,ko01100,ko04723,ko05231
LIPID-N-0225	PC(18:1_22:0)	GP	PC	40	1	843.67171	[M+COOH]-	C48H94NO8P	2.81827	4.85053	2.68551	4.34269	3.57106	5.41459	3.57483	3.7076	5.49758	3.96145	5.07353	3.37778	3.63985	3.29321	4.55505	C00157	HMDB0008531	LMGP01010839	24779108	-	24779108	ko00564,ko00590,ko00591,ko00592,ko01100,ko04723,ko05231
LIPID-N-0227	PC(24:0_18:1)	GP	PC	42	1	871.70301	[M+COOH]-	C50H98NO8P	0.90379	1.35969	0.90156	1.28016	0.83706	1.51848	1.16301	1.3569	1.43961	1.3012	1.53361	1.0963	0.97701	1.50217	1.4178	C00157	HMDB0008283	LMGP01011026	24779051	-	24779051	ko00564,ko00590,ko00591,ko00592,ko01100,ko04723,ko05231
LIPID-N-0228	PC(16:1_16:1)	GP	PC	32	2	729.53086	[M+COOH]-	C40H76NO8P	49.757	88.7174	82.9884	37.8139	84.9557	62.7373	59.1039	96.7033	82.5121	119.325	90.1261	105.086	61.8774	89.9374	69.1805	C00157	HMDB0008002	LMGP01010682	24778764	-	24778764	ko00564,ko00590,ko00591,ko00592,ko01100,ko04723,ko05231
LIPID-N-0269	PC(15:0_20:4)	GP	PC	35	4	767.54651	[M+COOH]-	C43H78NO8P	3.16812	2.92189	N/A	5.64254	3.21707	3.50649	6.80648	3.98471	6.75362	4.65542	4.12815	2.24198	6.5613	4.75686	5.80191	C00157	HMDB0007949	LMGP01011424	52922330	-	-	ko00564,ko00590,ko00591,ko00592,ko01100,ko04723,ko05231
LIPID-N-0294	PC(18:2_20:3)	GP	PC	38	5	807.57781	[M+COOH]-	C46H82NO8P	5.62682	4.35873	8.60172	6.78484	4.33108	9.24076	6.16778	9.74677	5.70048	8.17349	N/A	5.38272	4.45402	4.13096	9.30116	C00157	HMDB0008139	LMGP01011633	53478787	-	53478787	ko00564,ko00590,ko00591,ko00592,ko01100,ko04723,ko05231
LIPID-N-0229	PC(14:0_18:2)	GP	PC	32	2	729.53086	[M+COOH]-	C40H76NO8P	180.952	188.428	209.995	103.791	198.022	184.416	217.35	178.118	226.087	198.554	139.286	171.259	226.054	209.918	135.546	C00157	HMDB0007874	LMGP01010494	24778624	-	24778624	ko00564,ko00590,ko00591,ko00592,ko01100,ko04723,ko05231
LIPID-N-0231	PC(16:1_18:1)	GP	PC	34	2	757.56216	[M+COOH]-	C42H80NO8P	1234.21	1485.05	1322.56	1142.29	1207.7	2217.78	1468.06	1538.46	1246.38	1436.14	2331.93	1382.72	1235.63	1136.25	1649.07	C00157	HMDB0008004	LMGP01010678	24778766	-	24778766	ko00564,ko00590,ko00591,ko00592,ko01100,ko04723,ko05231
LIPID-N-0232	PC(16:0_18:2)	GP	PC	34	2	757.56216	[M+COOH]-	C42H80NO8P	14091.4	18707.8	17465.9	20777.9	13638.7	22277.7	21925.6	19875.8	20676.3	14939.8	26995.8	14419.8	18965.5	15118	26445.5	C00157	HMDB0007973	LMGP01010585	5287971	-	5287971	ko00564,ko00590,ko00591,ko00592,ko01100,ko04723,ko05231
LIPID-N-0233	PC(17:1_18:1)	GP	PC	35	2	771.57781	[M+COOH]-	C43H82NO8P	34.6939	44.9373	40.0808	33.2841	29.0474	58.8412	48.8084	33.827	48.1159	37.3012	58.4034	25.8765	52.1073	29.4656	40.6234	C00157	-	LMGP01011532	52922543	-	-	ko00564,ko00590,ko00591,ko00592,ko01100,ko04723,ko05231
LIPID-N-0234	PC(17:0_18:2)	GP	PC	35	2	771.57781	[M+COOH]-	C43H82NO8P	55.7823	92.3819	93.791	124.077	78.6049	153.846	156.339	124.224	142.995	91.2771	45.2731	75.1605	65.3257	112.662	168.929	C00157	-	LMGP01011505	52922491	-	-	ko00564,ko00590,ko00591,ko00592,ko01100,ko04723,ko05231
LIPID-N-0235	PC(18:1_18:1)	GP	PC	36	2	785.59346	[M+COOH]-	C44H84NO8P	2283.77	2381.87	1847.55	2412.6	1915.67	3426.57	2383.22	2503.58	2202.9	2101.2	3907.56	1916.05	2442.53	2118.44	3308.2	C00157	HMDB0000593	LMGP01010836	10350317	68737-67-7	10350317	ko00564,ko00590,ko00591,ko00592,ko01100,ko04723,ko05231
LIPID-N-0236	PC(18:0_18:2)	GP	PC	36	2	785.59346	[M+COOH]-	C44H84NO8P	5296.4	7010.61	5976.78	7415.07	5694.95	9140.86	7702.57	7176.3	8048.31	6033.73	9180.67	5066.67	7021.07	6201.25	9311.21	C00157	HMDB0008039	LMGP01010764	6441487	-	6441487	ko00564,ko00590,ko00591,ko00592,ko01100,ko04723,ko05231
LIPID-N-0238	PC(18:1_19:1)	GP	PC	37	2	799.60911	[M+COOH]-	C45H86NO8P	83.2847	106.075	90.5603	96.3072	77.9802	161.838	95.3289	107.023	97.5845	91.9518	131.303	71.2099	96.7433	82.8118	131.724	C00157	-	LMGP01011606	52922691	-	-	ko00564,ko00590,ko00591,ko00592,ko01100,ko04723,ko05231
LIPID-N-0290	PC(18:1_20:4)	GP	PC	38	5	807.57781	[M+COOH]-	C46H82NO8P	290.573	321.119	218.072	305.268	215.513	398.601	267.874	352.604	318.841	272.771	410.714	191.605	310.345	270.583	318.753	C00157	HMDB0008114	LMGP01010905	24778948	-	24778735	ko00564,ko00590,ko00591,ko00592,ko01100,ko04723,ko05231
LIPID-N-0273	PC(20:4_17:0)	GP	PC	37	4	795.57781	[M+COOH]-	C45H82NO8P	N/A	N/A	N/A	N/A	N/A	N/A	N/A	N/A	N/A	N/A	N/A	N/A	11.3027	N/A	N/A	C00157	-	LMGP01011904	52923285	-	-	ko00564,ko00590,ko00591,ko00592,ko01100,ko04723,ko05231
LIPID-N-0292	PC(20:5_18:0)	GP	PC	38	5	807.57781	[M+COOH]-	C46H82NO8P	4.25656	5.03375	3.52347	4.54948	1.73868	8.83117	3.5653	4.26183	5.01449	5.77349	7.62605	4.56296	4.69349	4.98796	6.44545	C00157	HMDB0008497	LMGP01011937	52923351	-	52923351	ko00564,ko00590,ko00591,ko00592,ko01100,ko04723,ko05231
LIPID-N-0906	PC(15:0_18:1)	GP	PC	33	1	745.56216	[M+COOH]-	C41H80NO8P	21.8659	22.0829	22.312	25.8001	17.3868	36.1638	33.4604	27.7114	25.6039	24.9639	28.7815	26.1728	32.6628	23.1103	32.2775	C00157	HMDB0007938	LMGP01010541	24778662	-	-	ko00564,ko00590,ko00591,ko00592,ko01100,ko04723,ko05231
LIPID-N-0908	PC(16:0_20:2)	GP	PC	36	2	785.59346	[M+COOH]-	C44H84NO8P	36.8319	42.2372	41.898	50.6155	36.9599	63.9361	63.775	62.3029	63.0918	44.1446	52.7311	39.8025	57.7586	38.0356	59.7285	C00157	HMDB0007979	LMGP01011469	52922420	-	-	ko00564,ko00590,ko00591,ko00592,ko01100,ko04723,ko05231
LIPID-N-0909	PC(18:0_24:4)	GP	PC	42	4	865.65606	[M+COOH]-	C50H92NO8P	3.69291	3.1244	3.43261	4.80551	3.69599	5.37463	4.61392	4.56761	4.15459	3.85542	5.57773	3.08148	5.92912	4.12133	5.76169	C00157	-	-	-	-	-	ko00564,ko00590,ko00591,ko00592,ko01100,ko04723,ko05231
LIPID-N-0911	PC(14:0_15:0)	GP	PC	29	0	691.51521	[M+COOH]-	C37H74NO8P	0.81827	1.61427	0.4321	1.64254	2.00729	1.61638	1.98284	1.7334	1.41643	2.04337	1.26681	1.35111	1.99234	2.07992	1.28306	C00157	HMDB0007868	LMGP01010479	24778611	-	-	ko00564,ko00590,ko00591,ko00592,ko01100,ko04723,ko05231
LIPID-N-0913	PC(20:4_22:5)	GP	PC	42	9	855.57781	[M+COOH]-	C50H82NO8P	12.7308	15.3327	12.8218	16.6421	4.66424	8.66134	15.5386	15.3846	14.1063	6.46747	32.0378	4.77037	34.387	14.3476	40.1207	C00157	HMDB0008450	-	53479041	-	-	ko00564,ko00590,ko00591,ko00592,ko01100,ko04723,ko05231
LIPID-N-0291	PC(16:0_22:5)	GP	PC	38	5	807.57781	[M+COOH]-	C46H82NO8P	369.291	333.655	339.223	451.994	402.915	584.416	407.054	563.784	381.643	269.88	597.689	293.333	644.636	385.171	477.627	C00157	HMDB0007989	LMGP01010645	24778735	-	24778735	ko00564,ko00590,ko00591,ko00592,ko01100,ko04723,ko05231
LIPID-N-0315	PC(18:1_22:6)	GP	PC	40	7	831.57781	[M+COOH]-	C48H82NO8P	30.7094	39.3443	30.4897	38.1093	18.6361	40.5594	30.6959	35.2604	37.2947	33.8313	56.6176	22.5185	40.9962	35.1469	45.9527	C00157	HMDB0008090	LMGP01010847	24778901	-	24778901	ko00564,ko00590,ko00591,ko00592,ko01100,ko04723,ko05231
LIPID-N-0313	PC(16:1_22:6)	GP	PC	38	7	803.54651	[M+COOH]-	C46H78NO8P	9.28086	15.8148	9.75265	14.7711	11.4524	19.6803	8.76072	11.5624	12.0773	13.5904	16.7017	10.2716	14.8467	14.6365	15.1835	C00157	HMDB0008023	LMGP01010696	24778773	-	24778773	ko00564,ko00590,ko00591,ko00592,ko01100,ko04723,ko05231
LIPID-N-0311	PC(20:2_20:4)	GP	PC	40	6	833.59346	[M+COOH]-	C48H84NO8P	7.36638	8.05207	6.08783	10.7336	11.4524	15.2847	10.6768	13.9513	20.2899	11.4699	12.7101	5.96543	11.4942	8.7819	13.5747	C00157	HMDB0008345	LMGP01011858	52923195	-	24778876	ko00564,ko00590,ko00591,ko00592,ko01100,ko04723,ko05231
LIPID-N-0310	PC(18:1_22:5)	GP	PC	40	6	833.59346	[M+COOH]-	C48H84NO8P	8.44509	13.5005	14.0333	17.9222	13.3264	22.1778	10.9628	12.1357	17.2947	13.6867	16.5966	8.60247	15.5172	15.5031	14.5802	C00157	-	-	-	-	24778876	ko00564,ko00590,ko00591,ko00592,ko01100,ko04723,ko05231
LIPID-N-0308	PC(18:0_22:6)	GP	PC	40	6	833.59346	[M+COOH]-	C48H84NO8P	329.446	390.55	314.992	493.353	291.515	466.533	422.307	353.559	457.971	355.663	474.79	272.593	490.421	316.803	458.522	C00157	HMDB0008057	LMGP01010821	24778876	-	24778876	ko00564,ko00590,ko00591,ko00592,ko01100,ko04723,ko05231
LIPID-N-0914	PC(18:2_22:5)	GP	PC	40	7	831.57781	[M+COOH]-	C48H82NO8P	24.6842	42.5265	19.788	27.2772	14.3675	20.3796	46.3298	29.9092	33.6232	15.0361	97.0588	10.7654	83.9081	34.2802	129.713	C00157	HMDB0008154	LMGP01010946	24778982	-	-	ko00564,ko00590,ko00591,ko00592,ko01100,ko04723,ko05231
LIPID-N-0306	PC(16:1_22:5)	GP	PC	38	6	805.56216	[M+COOH]-	C46H80NO8P	4.09135	5.62199	5.61333	6.76514	4.89328	7.03297	4.78551	4.06116	7.05314	6.70843	10.2206	4.86914	8.19923	7.04863	2.9462	C00157	HMDB0008693	LMGP01012140	53479349	-	53479349	ko00564,ko00590,ko00591,ko00592,ko01100,ko04723,ko05231
LIPID-N-0307	PC(22:6_17:0)	GP	PC	39	6	819.57781	[M+COOH]-	C47H82NO8P	25.4616	37.2228	23.8264	37.223	17.4909	43.6563	31.2679	36.5982	34.686	27.1807	41.2815	26.3704	40.2299	30.8137	45.2489	C00157	-	LMGP01012104	52923685	-	-	ko00564,ko00590,ko00591,ko00592,ko01100,ko04723,ko05231
LIPID-N-0296	PC(18:0_22:5)	GP	PC	40	5	835.60911	[M+COOH]-	C48H86NO8P	21.4772	25.8438	18.2736	13.6878	12.5976	38.2617	26.8828	33.0626	27.7295	16.0964	34.6639	21.7284	31.705	23.1103	44.545	C00157	HMDB0008661	LMGP01010816	53479285	-	53479285	ko00564,ko00590,ko00591,ko00592,ko01100,ko04723,ko05231
LIPID-N-0297	PC(22:4_18:1)	GP	PC	40	5	835.60911	[M+COOH]-	C48H86NO8P	10.5928	16.297	12.9228	18.3161	12.8058	19.4805	19.0658	19.7802	17.2947	13.3976	18.9076	13.037	15.4215	17.1401	21.1161	C00157	HMDB0008629	LMGP01012078	53479251	-	53479251	ko00564,ko00590,ko00591,ko00592,ko01100,ko04723,ko05231
LIPID-N-0295	PC(20:1_20:4)	GP	PC	40	5	835.60911	[M+COOH]-	C48H86NO8P	3.93586	5.41948	3.77587	4.97292	2.7798	6.87313	6.54909	4.7205	6	4.62651	6.94328	2.94321	5.57471	6.02792	7.55153	C00157	HMDB0008312	LMGP01011827	52923133	-	52923133	ko00564,ko00590,ko00591,ko00592,ko01100,ko04723,ko05231
LIPID-N-0304	PC(18:2_20:4)	GP	PC	38	6	805.56216	[M+COOH]-	C46H80NO8P	32.9446	41.3693	28.8743	38.8971	30.7132	52.2478	37.7502	60.5829	54.3961	39.9036	45.063	28.2469	30.6513	53.5388	39.3162	C00157	HMDB0008147	LMGP01010943	24778979	-	24778979	ko00564,ko00590,ko00591,ko00592,ko01100,ko04723,ko05231
LIPID-N-0303	PC(16:0_22:6)	GP	PC	38	6	805.56216	[M+COOH]-	C46H80NO8P	883.382	1108.97	936.901	1339.24	737.116	1478.52	1325.07	1251.79	1169.08	719.036	1428.57	814.815	1273.95	1030.33	1478.13	C00157	HMDB0007991	LMGP01010650	6441886	-	6441886	ko00564,ko00590,ko00591,ko00592,ko01100,ko04723,ko05231
LIPID-N-0300	PC(14:0_22:6)	GP	PC	36	6	777.53086	[M+COOH]-	C44H76NO8P	5.54908	8.23529	5.03786	9.01034	6.18428	11.6883	7.56911	10.129	8.657	8.52048	10.3466	5.57037	7.55747	9.22484	9.74359	C00157	HMDB0007892	LMGP01010512	24778639	-	24778639	ko00564,ko00590,ko00591,ko00592,ko01100,ko04723,ko05231
LIPID-P-0553	PC(O-14:0_20:4)	GP	PC-O	34	4	739.55159	[M+H]+	C42H78NO7P	0.37998	0.36741	0.30086	0.38405	0.29568	0.41259	0.33079	0.4042	0.54396	0.51663	0.41387	0.36346	0.3592	0.38036	0.42031	C00157	-	LMGP01020021	24779283	-	-	ko00564,ko00590,ko00591,ko00592,ko01100,ko04723,ko05231
LIPID-P-0537	PC(O-16:0_16:1)	GP	PC-O	32	1	717.56724	[M+H]+	C40H80NO7P	14.5773	16.972	14.3362	18.71	16.5539	18.0819	19.5424	16.2446	15.942	19.0843	17.3319	21.6296	17.8161	17.1401	14.2785	C00157	HMDB0013404	LMGP01020182	52923742	-	-	ko00564,ko00590,ko00591,ko00592,ko01100,ko04723,ko05231
LIPID-P-0538	PC(O-18:1_16:0)	GP	PC-O	34	1	745.59854	[M+H]+	C42H84NO7P	100.097	117.647	98.839	124.077	107.236	110.889	130.601	100.334	85.1208	125.301	108.193	145.185	108.238	118.44	91.6038	C00157	HMDB0013426	LMGP01020152	53481719	-	-	ko00564,ko00590,ko00591,ko00592,ko01100,ko04723,ko05231
LIPID-P-0541	PC(O-18:1_22:0)	GP	PC-O	40	1	829.69244	[M+H]+	C48H96NO7P	0.21283	0.39537	0.23624	0.51797	0.36648	0.36464	0.4061	0.41949	0.34106	0.34988	0.19223	0.36543	0.34579	0.47183	0.20412	C00157	-	LMGP01020268	53481731	-	-	ko00564,ko00590,ko00591,ko00592,ko01100,ko04723,ko05231
LIPID-P-0544	PC(O-16:0_18:2)	GP	PC-O	34	2	743.58289	[M+H]+	C42H82NO7P	35.1798	38.2835	33.3165	38.1093	33.9407	35.7642	48.9037	35.4515	44.5411	42.7952	32.7731	45.4321	35.3448	35.9172	35.2941	C00157	HMDB0011151	LMGP01020039	6443157	88542-95-4	-	ko00564,ko00590,ko00591,ko00592,ko01100,ko04723,ko05231
LIPID-P-0545	PC(O-18:0_18:2)	GP	PC-O	36	2	771.61419	[M+H]+	C44H86NO7P	71.8173	50.2411	50.4796	50.9109	52.2644	46.054	80.1716	45.0072	65.314	60.5301	43.4874	64.8889	41.4751	55.5609	53.1926	C00157	HMDB0013418	LMGP01020203	6443070	-	-	ko00564,ko00590,ko00591,ko00592,ko01100,ko04723,ko05231
LIPID-P-0549	PC(O-16:1_18:2)	GP	PC-O	34	3	741.56724	[M+H]+	C42H80NO7P	15.7434	18.5149	16.7592	20.8764	18.3238	18.981	24.2135	19.3024	20.5797	23.3253	17.437	22.6173	16.3793	16.7549	16.6918	C00157	-	LMGP01020257	53481709	-	-	ko00564,ko00590,ko00591,ko00592,ko01100,ko04723,ko05231
LIPID-P-0554	PC(O-16:0_20:4)	GP	PC-O	36	4	767.58289	[M+H]+	C44H82NO7P	55.8795	71.7454	62.1908	84.2935	62.1551	73.027	80.6482	68.8008	64.9275	78.5542	67.437	91.8518	81.8008	72.4121	58.723	C00157	-	LMGP01020054	53481735	-	-	ko00564,ko00590,ko00591,ko00592,ko01100,ko04723,ko05231
LIPID-P-0555	PC(O-18:0_20:4)	GP	PC-O	38	4	795.61419	[M+H]+	C46H86NO7P	26.725	32.594	26.3503	38.4047	27.0692	31.0689	35.081	27.2336	26.4734	32.6747	26.7857	34.6667	31.2261	32.1618	22.9261	C00157	-	LMGP01020100	6443065	-	-	ko00564,ko00590,ko00591,ko00592,ko01100,ko04723,ko05231
LIPID-P-0559	PC(O-16:1_20:4)	GP	PC-O	36	5	765.56724	[M+H]+	C44H80NO7P	9.81535	10.2218	8.36951	14.3772	9.38053	11.6883	10.6768	11.1801	9.61353	13.3012	9.22269	10.3704	11.2069	10.8811	8.11463	C00157	-	LMGP01020259	53481713	-	-	ko00564,ko00590,ko00591,ko00592,ko01100,ko04723,ko05231
LIPID-P-0560	PC(O-18:1_20:4)	GP	PC-O	38	5	793.59854	[M+H]+	C46H84NO7P	9.09621	7.8785	10.0757	9.76859	7.35034	9.83017	10.2955	11.5624	9.64251	8.32771	9.06513	11.6543	12.8353	8.14636	8.50679	C00157	-	LMGP01020104	24779379	-	-	ko00564,ko00590,ko00591,ko00592,ko01100,ko04723,ko05231
LIPID-P-0532	PC(O-16:0_16:0)	GP	PC-O	32	0	719.58289	[M+H]+	C40H82NO7P	70.4567	87.1745	69.157	128.016	92.4518	98.7013	105.815	89.6321	74.3961	101.205	72.479	104.691	92.3372	89.7448	68.4766	C00157	-	LMGP01020029	145911	-	-	ko00564,ko00590,ko00591,ko00592,ko01100,ko04723,ko05231
LIPID-P-0565	PC(O-18:2_20:4)	GP	PC-O	38	6	791.58289	[M+H]+	C46H82NO7P	29.6404	31.919	24.0283	27.9665	26.3405	26.5734	31.6492	26.4692	29.2754	29.3976	29.3067	29.4321	28.4483	28.5026	22.725	C00157	HMDB0013409	LMGP01020064	16759366	-	-	ko00564,ko00590,ko00591,ko00592,ko01100,ko04723,ko05231
LIPID-P-0561	PC(O-20:1_20:4)	GP	PC-O	40	5	821.62984	[M+H]+	C48H88NO7P	9.91254	7.14561	5.06815	6.89316	8.9849	7.54246	9.72355	8.47587	4.37681	4.66506	5.32563	8.95802	6.78161	8.42561	6.43539	C00157	-	LMGP01020274	53481743	-	-	ko00564,ko00590,ko00591,ko00592,ko01100,ko04723,ko05231
LIPID-P-0569	PC(O-18:1_22:6)	GP	PC-O	40	7	817.59854	[M+H]+	C48H84NO7P	5.6171	5.34233	4.53306	5.31758	3.72723	5.73427	5.51954	5.21739	5.77778	5.4747	5.29412	5.03704	5.70881	5.41165	3.60985	C00157	-	-	-	-	-	ko00564,ko00590,ko00591,ko00592,ko01100,ko04723,ko05231
LIPID-P-0568	PC(O-16:1_22:6)	GP	PC-O	38	7	789.56724	[M+H]+	C46H80NO7P	9.66958	10.6075	11.3074	11.6199	9.10984	10.989	12.5834	11.5624	12.7536	11.1807	12.8151	10.3704	9.8659	9.34039	8.23529	C00157	-	-	-	-	-	ko00564,ko00590,ko00591,ko00592,ko01100,ko04723,ko05231
LIPID-P-0531	PC(O-16:0_14:0)	GP	PC-O	30	0	691.55159	[M+H]+	C38H78NO7P	1.02041	1.23433	1.13074	1.4968	1.29099	1.5984	1.83031	1.40468	1.27536	1.40723	1.55462	1.70864	1.24521	1.37699	1.12619	C00157	-	LMGP01020178	24779275	-	-	ko00564,ko00590,ko00591,ko00592,ko01100,ko04723,ko05231
LIPID-N-0404	PE(18:0_24:5)	GP	PE	42	5	821.59346	[M-H]-	C47H84NO8P	0.78231	1.25362	0.42706	0.72083	1.13483	0.91309	0.88275	0.87052	0.74976	1.35904	0.93803	0.73679	1.0728	0.7636	1.39769	C00350	HMDB0009593	LMGP02011122	52924823	-	52924823	ko00563,ko00564,ko01100,ko04136,ko04140,ko04723,ko05130,ko05167
LIPID-N-0355	PE(19:0_18:2)	GP	PE	37	2	757.56216	[M-H]-	C42H80NO8P	30.7094	37.1263	27.259	26.194	22.2801	31.1688	35.7483	29.4314	38.1643	33.7349	24.1597	46.4198	24.5211	29.8508	31.7748	C00350	-	LMGP02010776	52924477	-	-	ko00563,ko00564,ko01100,ko04136,ko04140,ko04723,ko05130,ko05167
LIPID-N-0430	PE(22:6_18:2)	GP	PE	40	8	787.51521	[M-H]-	C45H74NO8P	2.82799	3.973	3.16002	3.10192	3.72723	3.3966	3.76549	4.94983	4.94686	4.93494	2.83613	4.83951	3.659	3.63987	4.39417	C00350	HMDB0009687	LMGP02011144	52924845	-	52924845	ko00563,ko00564,ko01100,ko04136,ko04140,ko04723,ko05130,ko05167
LIPID-N-0428	PE(22:6_20:1)	GP	PE	42	7	817.56216	[M-H]-	C47H80NO8P	2.26433	2.06365	1.85765	2.79665	2.08225	3.34665	2.41182	2.79981	2.3285	2.7759	2.95168	2.43951	3.41954	1.85845	2.15184	C00350	HMDB0009692	LMGP02011151	52924852	-	52924852	ko00563,ko00564,ko01100,ko04136,ko04140,ko04723,ko05130,ko05167
LIPID-N-0426	PE(22:6_18:1)	GP	PE	40	7	789.53086	[M-H]-	C45H76NO8P	73.7609	73.7705	69.056	73.2644	75.4815	89.8102	61.7731	76.1586	75.3623	78.6506	87.395	97.3827	79.3103	82.234	74.007	C00350	HMDB0009685	LMGP02011143	53479975	-	53479975	ko00563,ko00564,ko01100,ko04136,ko04140,ko04723,ko05130,ko05167
LIPID-N-0422	PE(16:1_22:6)	GP	PE	38	7	761.49956	[M-H]-	C43H72NO8P	3.207	3.03761	2.59465	2.09749	3.32119	3.1968	2.65968	2.68514	2.96618	3.82651	2.85714	4.07901	3.37165	2.74434	2.42333	C00350	HMDB0008979	LMGP02011216	52924914	-	52924914	ko00563,ko00564,ko01100,ko04136,ko04140,ko04723,ko05130,ko05167
LIPID-N-0421	PE(20:4_22:2)	GP	PE	42	6	819.57781	[M-H]-	C47H82NO8P	0.50729	0.56123	0.80969	0.58099	0.67361	0.56543	0.79981	0.74725	0.84638	0.51373	0.83508	0.58568	0.73467	0.52383	0.73102	C00350	HMDB0009404	LMGP02010959	52924660	-	52924660	ko00563,ko00564,ko01100,ko04136,ko04140,ko04723,ko05130,ko05167
LIPID-N-0399	PE(18:1_20:4)	GP	PE	38	5	765.53086	[M-H]-	C43H76NO8P	28.2799	31.6297	30.8935	22.7474	28.5268	33.6663	26.0248	32.2981	29.6618	37.2048	23.2143	42.7654	16.7625	25.8065	16.8929	C00350	HMDB0009036	LMGP02011196	53479635	-	53479635	ko00563,ko00564,ko01100,ko04136,ko04140,ko04723,ko05130,ko05167
LIPID-N-0416	PE(18:1_22:5)	GP	PE	40	6	791.54651	[M-H]-	C45H78NO8P	3.00292	3.94407	4.55326	5.13048	7.52733	7.38262	4.93804	6.03918	4.39614	5.27229	6.89076	7.29877	6.80077	5.43091	4.545	C00350	-	LMGP02011142	-	-	52924843	ko00563,ko00564,ko01100,ko04136,ko04140,ko04723,ko05130,ko05167
LIPID-N-0408	PE(14:0_22:6)	GP	PE	36	6	735.48391	[M-H]-	C41H70NO8P	0.63362	0.68177	0.39677	0.50714	0.5341	0.68132	0.52431	0.45581	0.48599	0.82602	0.59034	0.54617	0.46839	0.61724	0.69784	C00350	HMDB0008847	LMGP02011239	52924936	-	52924936	ko00563,ko00564,ko01100,ko04136,ko04140,ko04723,ko05130,ko05167
LIPID-N-0414	PE(17:0_22:6)	GP	PE	39	6	777.53086	[M-H]-	C44H76NO8P	5.90865	9.10318	5.72438	7.02117	4.18532	8.38162	5.48141	8.02676	10.3382	12.6265	4.17017	5.1358	6.90613	10.3033	9.04977	C00350	-	LMGP02011210	52924909	-	-	ko00563,ko00564,ko01100,ko04136,ko04140,ko04723,ko05130,ko05167
LIPID-N-0400	PE(18:0_20:5)	GP	PE	38	5	765.53086	[M-H]-	C43H76NO8P	20.311	19.19	11.9132	11.5214	17.8032	17.0829	20.0191	18.6335	16.1353	21.2048	18.4874	22.0247	10.5364	13.0958	11.5636	C00350	HMDB0009453	LMGP02010973	52924674	-	52924902	ko00563,ko00564,ko01100,ko04136,ko04140,ko04723,ko05130,ko05167
LIPID-N-0413	PE(22:6_16:0)	GP	PE	38	6	763.51521	[M-H]-	C43H74NO8P	829.932	919.961	897.527	944.362	984.904	1028.97	1048.62	1156.24	914.976	1079.52	944.328	1076.54	880.268	828.117	1015.59	C00350	HMDB0009682	LMGP02011161	52924862	-	52924862	ko00563,ko00564,ko01100,ko04136,ko04140,ko04723,ko05130,ko05167
LIPID-N-0401	PE(16:0_22:5)	GP	PE	38	5	765.53086	[M-H]-	C43H76NO8P	191.448	265.188	221.1	281.635	297.762	257.742	280.267	430.96	293.72	258.313	221.639	301.235	415.709	212.807	314.731	C00350	HMDB0009005	LMGP02011201	52924902	-	52924902	ko00563,ko00564,ko01100,ko04136,ko04140,ko04723,ko05130,ko05167
LIPID-N-0403	PE(18:0_22:5)	GP	PE	40	5	793.56216	[M-H]-	C45H80NO8P	61.3217	75.892	62.8975	52.6834	63.1962	58.042	65.205	61.9207	67.7295	26.1205	70.7983	67.0617	49.8084	79.3452	77.0236	C00350	HMDB0009586	-	53479897	-	53479897	ko00563,ko00564,ko01100,ko04136,ko04140,ko04723,ko05130,ko05167
LIPID-N-0412	PE(20:5_18:1)	GP	PE	38	6	763.51521	[M-H]-	C43H74NO8P	1.93392	1.75506	1.37304	1.75283	2.37376	2.26773	1.74452	1.78691	1.27536	2.88193	2.45798	3.26914	1.06322	1.75253	0.85671	C00350	HMDB0009454	LMGP02011172	53479832	-	53479832	ko00563,ko00564,ko01100,ko04136,ko04140,ko04723,ko05130,ko05167
LIPID-N-0411	PE(15:0_22:6)	GP	PE	37	6	749.49956	[M-H]-	C42H72NO8P	0.52381	0.81581	0.46643	0.59577	0.5216	0.74925	1.15348	0.58098	0.58357	0.68627	0.45483	0.84148	0.83142	0.73182	0.60432	C00350	HMDB0008913	LMGP02010473	52924176	-	-	ko00563,ko00564,ko01100,ko04136,ko04140,ko04723,ko05130,ko05167
LIPID-N-0415	PE(22:6_18:0)	GP	PE	40	6	791.54651	[M-H]-	C45H78NO8P	1593.78	1706.85	1645.63	1477.1	1415.93	1578.42	1391.8	1691.35	1729.47	1503.61	1586.13	1807.41	1858.24	1685.12	1417.8	C00350	HMDB0009012	LMGP02010094	9546798	-	52924843	ko00563,ko00564,ko01100,ko04136,ko04140,ko04723,ko05130,ko05167
LIPID-N-0370	PE(18:2_19:1)	GP	PE	37	3	755.54651	[M-H]-	C42H78NO8P	9.81535	6.64417	7.06714	6.11521	5.80947	7.89211	9.40896	7.79742	9.95169	8.18313	6.02941	10.963	6.32184	6.63457	7.23982	C00350	-	LMGP02010668	52924369	-	-	ko00563,ko00564,ko01100,ko04136,ko04140,ko04723,ko05130,ko05167
LIPID-N-0368	PE(18:1_18:2)	GP	PE	36	3	741.53086	[M-H]-	C41H76NO8P	582.119	540.984	516.911	424.421	547.631	564.436	584.366	526.517	694.686	790.361	514.706	665.679	541.188	503.611	555.053	C00350	HMDB0009060	LMGP02010048	9546753	-	9546753	ko00563,ko00564,ko01100,ko04136,ko04140,ko04723,ko05130,ko05167
LIPID-N-0372	PE(20:3_18:0)	GP	PE	38	3	769.56216	[M-H]-	C43H80NO8P	10.5928	11.6683	12.418	24.0276	12.077	38.8611	34.9857	25.4181	12.1739	9.15663	23.6345	11.358	13.2184	9.72557	29.2609	C00350	HMDB0009354	LMGP02010913	52924614	-	52924386	ko00563,ko00564,ko01100,ko04136,ko04140,ko04723,ko05130,ko05167
LIPID-N-0373	PE(20:1_18:2)	GP	PE	38	3	769.56216	[M-H]-	C43H80NO8P	9.22255	7.89778	10.7017	8.28163	10.9318	8.14186	9.51382	11.7535	13.0435	13.6867	10.1365	9.81728	7.84483	8.13674	8.8185	C00350	HMDB0009258	LMGP02010854	52924555	-	52924555	ko00563,ko00564,ko01100,ko04136,ko04140,ko04723,ko05130,ko05167
LIPID-N-0380	PE(20:4_14:0)	GP	PE	34	4	711.48391	[M-H]-	C39H70NO8P	0.34985	0.45902	0.32408	0.35155	0.43207	0.41658	0.22307	0.44243	0.32657	0.37301	0.47059	0.59852	0.33525	0.52768	0.30266	C00350	HMDB0009382	LMGP02010935	52924636	-	52924636	ko00563,ko00564,ko01100,ko04136,ko04140,ko04723,ko05130,ko05167
LIPID-N-0382	PE(18:2_18:2)	GP	PE	36	4	739.51521	[M-H]-	C41H74NO8P	176.871	218.901	159.515	173.314	186.361	183.816	189.704	209.269	210.628	232.289	110.294	201.481	128.352	218.584	164.907	C00350	HMDB0005350	LMGP02010111	9546812	20707-71-5	9546812	ko00563,ko00564,ko01100,ko04136,ko04140,ko04723,ko05130,ko05167
LIPID-N-0383	PE(16:0_20:4)	GP	PE	36	4	739.51521	[M-H]-	C41H74NO8P	1720.12	2111.86	2453.31	1969.47	2613.22	2347.65	2240.23	1786.91	2077.29	2351.81	2090.34	2962.96	1772.03	2118.44	1830.07	C00350	HMDB0008937	LMGP02010096	9546800	-	9546800	ko00563,ko00564,ko01100,ko04136,ko04140,ko04723,ko05130,ko05167
LIPID-N-0384	PE(18:3_18:1)	GP	PE	36	4	739.51521	[M-H]-	C41H74NO8P	37.5121	38.8621	35.1338	29.739	32.6913	33.3666	33.1745	37.4582	33.1401	44.3374	28.8865	47.3086	26.2452	27.7323	23.63	C00350	HMDB0009124	LMGP02010691	53479673	-	53479673	ko00563,ko00564,ko01100,ko04136,ko04140,ko04723,ko05130,ko05167
LIPID-N-0386	PE(17:0_20:4)	GP	PE	37	4	753.53086	[M-H]-	C42H76NO8P	40.0389	45.2266	41.4942	45.7903	42.7902	52.947	68.8274	61.634	43.6715	56	37.605	58.3704	48.9464	44.0058	53.6953	C00350	-	LMGP02010003	5283493	-	-	ko00563,ko00564,ko01100,ko04136,ko04140,ko04723,ko05130,ko05167
LIPID-N-0387	PE(20:4_18:0)	GP	PE	38	4	767.54651	[M-H]-	C43H78NO8P	1642.37	1716.49	1867.74	1486.95	1405.52	1928.07	1525.26	1786.91	1690.82	1696.39	1659.66	1659.26	1704.98	1511.8	1739.57	C00350	HMDB0009387	LMGP02010943	52924644	-	52924644	ko00563,ko00564,ko01100,ko04136,ko04140,ko04723,ko05130,ko05167
LIPID-N-0388	PE(18:1_20:3)	GP	PE	38	4	767.54651	[M-H]-	C43H78NO8P	29.3489	30.6654	41.2923	24.2245	30.4008	35.6643	44.7092	38.9871	23.3816	52.7229	35.1891	32.5926	19.9234	22.6288	33.4842	C00350	HMDB0009034	LMGP02010115	53479633	-	53479633	ko00563,ko00564,ko01100,ko04136,ko04140,ko04723,ko05130,ko05167
LIPID-N-0389	PE(16:0_22:4)	GP	PE	38	4	767.54651	[M-H]-	C43H78NO8P	258.503	241.08	229.177	193.008	235.294	204.795	234.509	327.759	211.594	248.675	204.832	231.111	251.916	264.805	263.449	C00350	HMDB0008943	LMGP02010116	9546817	-	9546817	ko00563,ko00564,ko01100,ko04136,ko04140,ko04723,ko05130,ko05167
LIPID-N-0391	PE(19:0_20:4)	GP	PE	39	4	781.56216	[M-H]-	C44H80NO8P	9.32945	14.4648	15.9515	12.5061	9.75534	13.3866	14.3947	13.0913	14.8792	16.2892	11.4496	14.6173	18.295	19.8363	9.17044	C00350	-	LMGP02010785	52924486	-	-	ko00563,ko00564,ko01100,ko04136,ko04140,ko04723,ko05130,ko05167
LIPID-N-0392	PE(18:0_22:4)	GP	PE	40	4	795.57781	[M-H]-	C45H82NO8P	248.785	279.653	212.014	281.635	249.87	283.716	200.191	301.003	260.87	266.024	228.992	264.691	274.904	300.433	264.454	C00350	HMDB0009009	LMGP02011200	52924901	-	52924901	ko00563,ko00564,ko01100,ko04136,ko04140,ko04723,ko05130,ko05167
LIPID-N-0396	PE(16:1_20:4)	GP	PE	36	5	737.49956	[M-H]-	C41H72NO8P	5.03401	5.99807	4.06865	3.45643	5.70536	4.82517	5.28122	6.61252	5.42029	7.06506	5.67227	8.54321	4.12835	5.56572	4.51483	C00350	HMDB0008970	LMGP02011217	52924915	-	52924915	ko00563,ko00564,ko01100,ko04136,ko04140,ko04723,ko05130,ko05167
LIPID-N-0356	PE(20:2_18:0)	GP	PE	38	2	771.57781	[M-H]-	C43H82NO8P	14.2857	13.6934	16.1535	12.4077	13.3264	18.4815	21.5443	19.3024	17.4879	15.3253	12.2899	15.4074	15.8046	11.7477	18.7029	C00350	HMDB0009288	LMGP02010122	52924583	-	52924583	ko00563,ko00564,ko01100,ko04136,ko04140,ko04723,ko05130,ko05167
LIPID-N-0367	PE(17:1_18:2)	GP	PE	35	3	727.51521	[M-H]-	C40H74NO8P	7.05539	7.04918	6.75416	2.83604	6.43415	5.44456	8.36034	6.55518	6.97585	6.68916	5.95588	9.22469	5.55556	5.04574	5.68125	C00350	-	LMGP02010573	52924274	-	-	ko00563,ko00564,ko01100,ko04136,ko04140,ko04723,ko05130,ko05167
LIPID-N-0366	PE(16:1_18:2)	GP	PE	34	3	713.49956	[M-H]-	C39H72NO8P	27.0165	30.569	27.158	24.0276	29.9844	29.4705	29.3613	27.807	26.57	32.0964	31.1975	36.7407	30.5556	30.8137	27.451	C00350	HMDB0008961	LMGP02011219	52924917	-	52924917	ko00563,ko00564,ko01100,ko04136,ko04140,ko04723,ko05130,ko05167
LIPID-N-0365	PE(18:3_16:0)	GP	PE	34	3	713.49956	[M-H]-	C39H72NO8P	54.1302	65.4773	53.8112	67.8483	75.7939	55.9441	68.5415	62.2074	45.2174	71.6145	70.6933	88.2963	63.6973	60.0867	58.0191	C00350	HMDB0009154	LMGP02010047	9546752	-	14714008	ko00563,ko00564,ko01100,ko04136,ko04140,ko04723,ko05130,ko05167
LIPID-N-0397	PE(16:0_20:5)	GP	PE	36	5	737.49956	[M-H]-	C41H72NO8P	5.36443	8.10029	4.56335	4.71689	5.59084	5.89411	6.07245	6.32585	4.74396	7.44096	5.91387	8.56296	5.25862	4.78575	3.78079	C00350	HMDB0008939	LMGP02011221	52924919	-	52924919	ko00563,ko00564,ko01100,ko04136,ko04140,ko04723,ko05130,ko05167
LIPID-N-0354	PE(20:2_16:0)	GP	PE	36	2	743.54651	[M-H]-	C41H78NO8P	33.9164	26.2295	37.9606	27.7696	26.5487	30.0699	44.9952	49.3072	43.3816	29.3012	36.0294	37.4321	42.5287	29.1767	47.5616	C00350	HMDB0009286	LMGP02010877	52924578	-	52924578	ko00563,ko00564,ko01100,ko04136,ko04140,ko04723,ko05130,ko05167
LIPID-N-0358	PE(20:1_18:1)	GP	PE	38	2	771.57781	[M-H]-	C43H82NO8P	5.24781	5.12054	5.38112	3.96849	4.70588	5.24476	5.21449	5.77162	5.01449	5.49398	5.82983	5.67901	4.99042	4.08281	5.33937	C00350	HMDB0009256	LMGP02010853	53479718	-	53479718	ko00563,ko00564,ko01100,ko04136,ko04140,ko04723,ko05130,ko05167
LIPID-N-0352	PE(18:1_18:1)	GP	PE	36	2	743.54651	[M-H]-	C41H78NO8P	684.159	597.879	730.944	486.46	625.716	579.421	608.198	608.696	500.483	666.024	693.277	769.383	600.575	569.09	695.827	C00350	HMDB0009025	LMGP02010039	53479624	-	53479624	ko00563,ko00564,ko01100,ko04136,ko04140,ko04723,ko05130,ko05167
LIPID-N-0353	PE(18:0_18:2)	GP	PE	36	2	743.54651	[M-H]-	C41H78NO8P	2886.3	2738.67	2756.18	2363.37	2592.4	2847.15	3117.25	3134.26	3246.38	2563.86	2447.48	2864.2	2873.56	2205.1	2936.15	C00350	HMDB0008994	LMGP02010044	9546749	-	9546749	ko00563,ko00564,ko01100,ko04136,ko04140,ko04723,ko05130,ko05167
LIPID-N-0351	PE(17:1_18:1)	GP	PE	35	2	729.53086	[M-H]-	C40H76NO8P	12.6336	7.46384	9.93438	8.28163	10.4112	13.2867	9.62822	8.96321	9.52657	9.44578	11.7647	14.716	7.49042	8.66635	8.54701	C00350	-	LMGP02010572	52924273	-	-	ko00563,ko00564,ko01100,ko04136,ko04140,ko04723,ko05130,ko05167
LIPID-N-0350	PE(18:2_16:0)	GP	PE	34	2	715.51521	[M-H]-	C39H74NO8P	1457.73	1417.55	1534.58	1260.46	1749.09	1468.53	1734.99	1720.02	1584.54	1657.83	1638.66	1827.16	1647.51	1550.31	1850.18	C00350	HMDB0009088	LMGP02011194	52924895	-	52924895	ko00563,ko00564,ko01100,ko04136,ko04140,ko04723,ko05130,ko05167
LIPID-N-0349	PE(18:1_16:1)	GP	PE	34	2	715.51521	[M-H]-	C39H74NO8P	34.9854	44.3587	44.9268	32.2009	57.1577	38.2617	30.8866	35.6426	28.3092	43.5663	49.5798	69.2346	28.2567	32.6432	40.0201	C00350	HMDB0009023	LMGP02011198	53479622	-	53479622	ko00563,ko00564,ko01100,ko04136,ko04140,ko04723,ko05130,ko05167
LIPID-N-0323	PE(16:0_16:0)	GP	PE	32	0	691.51521	[M-H]-	C37H74NO8P	5.62682	6.27772	7.54165	5.08124	6.02811	4.97502	6.67302	9.74677	4.74396	6.59277	6.92227	7.88148	4.96169	5.07463	8.15485	C00350	HMDB0008923	LMGP02010037	445468	923-61-5	445468	ko00563,ko00564,ko01100,ko04136,ko04140,ko04723,ko05130,ko05167
LIPID-N-0324	PE(18:0_14:0)	GP	PE	32	0	691.51521	[M-H]-	C37H74NO8P	0.16132	0.15043	0.20596	0.10143	0.14784	0.16683	0.17827	0.21309	0.12367	0.18506	0.17227	0.12049	0.159	0.11363	0.17597	C00350	HMDB0005325	LMGP02011206	447790	-	447790	ko00563,ko00564,ko01100,ko04136,ko04140,ko04723,ko05130,ko05167
LIPID-N-0325	PE(16:0_18:0)	GP	PE	34	0	719.54651	[M-H]-	C39H78NO8P	7.31778	9.01639	7.63251	8.2324	9.27642	7.89211	8.88465	10.6068	7.40097	9.44578	9.36975	8.18765	7.92146	8.25229	9.14027	C00350	HMDB0008925	LMGP02011225	5326793	-	5326793	ko00563,ko00564,ko01100,ko04136,ko04140,ko04723,ko05130,ko05167
LIPID-N-0331	PE(16:1_16:0)	GP	PE	32	1	689.49956	[M-H]-	C37H72NO8P	30.3207	47.3481	50.7824	26.4894	46.8506	32.967	35.653	53.1295	29.9517	47.5181	55.7773	60.5432	23.0843	33.7025	69.6833	C00350	HMDB0008956	LMGP02010520	52924223	-	52924223	ko00563,ko00564,ko01100,ko04136,ko04140,ko04723,ko05130,ko05167
LIPID-N-0348	PE(16:1_17:1)	GP	PE	33	2	701.49956	[M-H]-	C38H72NO8P	0.20311	0.19094	0.11509	0.09197	0.19573	0.23177	0.10963	0.28763	0.1314	0.08973	0.22584	0.19556	0.1954	0.22532	0.2182	C00350	-	LMGP02010522	52924225	-	-	ko00563,ko00564,ko01100,ko04136,ko04140,ko04723,ko05130,ko05167
LIPID-N-0322	PE(16:0_14:0)	GP	PE	30	0	663.48391	[M-H]-	C35H70NO8P	0.28863	0.47734	0.25038	0.22649	0.25508	0.14685	0.31649	0.38127	0.29565	0.33446	0.47584	0.33383	0.24138	0.28599	0.42232	C00350	HMDB0008920	LMGP02010297	446670	-	14714258	ko00563,ko00564,ko01100,ko04136,ko04140,ko04723,ko05130,ko05167
LIPID-N-0334	PE(16:0_18:1)	GP	PE	34	1	717.53086	[M-H]-	C39H76NO8P	1661.81	1446.48	1534.58	1378.63	1520.04	1538.46	1544.33	1815.58	1111.11	1657.83	1869.75	1669.14	1724.14	1521.43	1970.84	C00350	HMDB0005320	LMGP02010009	5283496	-	5283496	ko00563,ko00564,ko01100,ko04136,ko04140,ko04723,ko05130,ko05167
LIPID-N-0347	PE(16:1_16:1)	GP	PE	32	2	687.48391	[M-H]-	C37H70NO8P	0.23615	0.3703	0.31701	0.23338	0.23634	0.25375	0.22212	0.26565	0.09014	0.49639	0.47269	0.44642	0.11686	0.25614	0.26848	C00350	HMDB0005342	LMGP02010108	9546809	-	9546809	ko00563,ko00564,ko01100,ko04136,ko04140,ko04723,ko05130,ko05167
LIPID-N-0346	PE(18:2_14:0)	GP	PE	32	2	687.48391	[M-H]-	C37H70NO8P	0.31973	0.57666	0.53104	0.46381	0.29151	0.31269	0.40801	0.44912	0.41063	0.47422	0.57458	0.55802	0.4272	0.44584	0.59427	C00350	HMDB0008829	LMGP02010655	52924943	-	52924943	ko00563,ko00564,ko01100,ko04136,ko04140,ko04723,ko05130,ko05167
LIPID-N-0332	PE(14:0_18:1)	GP	PE	32	1	689.49956	[M-H]-	C37H72NO8P	1.00097	1.10897	1.2418	0.75825	0.92348	0.84016	1.03908	1.03201	0.7256	1.16627	1.11345	1.04691	1.06322	0.60087	1.3273	C00350	HMDB0008827	LMGP02011247	53479551	-	53479551	ko00563,ko00564,ko01100,ko04136,ko04140,ko04723,ko05130,ko05167
LIPID-N-0339	PE(20:1_18:0)	GP	PE	38	1	773.59346	[M-H]-	C43H84NO8P	7.10398	5.47734	6.28975	4.69719	5.42426	6.35365	6.01525	7.03297	5.51691	6.58313	6.98529	5.70864	5.46935	4.48724	7.06888	C00350	HMDB0009255	LMGP02010852	52924553	-	9546835	ko00563,ko00564,ko01100,ko04136,ko04140,ko04723,ko05130,ko05167
LIPID-N-0345	PE(24:0_18:1)	GP	PE	42	1	829.65606	[M-H]-	C47H92NO8P	0.05326	0.0594	0.05553	0.11915	0.11556	0.05974	0.10391	0.13378	0.06126	0.08202	0.12395	0.06568	0.04626	0.0597	0.17295	C00350	HMDB0009719	LMGP02010294	9546993	-	9546993	ko00563,ko00564,ko01100,ko04136,ko04140,ko04723,ko05130,ko05167
LIPID-N-0338	PE(18:1_18:0)	GP	PE	36	1	745.56216	[M-H]-	C41H80NO8P	2837.71	2333.65	2624.94	2363.37	2550.75	2797.2	2783.6	2427.14	2425.12	2737.35	2605.04	2251.85	2701.15	2378.43	3257.92	C00350	HMDB0009057	LMGP02010050	9546755	-	14714011	ko00563,ko00564,ko01100,ko04136,ko04140,ko04723,ko05130,ko05167
LIPID-N-0337	PE(20:1_16:0)	GP	PE	36	1	745.56216	[M-H]-	C41H80NO8P	15.9378	14.0791	17.6678	14.0817	14.784	16.6833	17.5405	14.2379	12.5604	14.4578	16.9118	19.4568	14.6552	13.3847	16.7924	C00350	HMDB0009250	LMGP02010847	52924544	-	52924544	ko00563,ko00564,ko01100,ko04136,ko04140,ko04723,ko05130,ko05167
LIPID-N-0336	PE(17:0_18:1)	GP	PE	35	1	731.54651	[M-H]-	C40H78NO8P	30.5151	27.0974	28.5714	21.0734	28.4227	35.4645	34.2231	28.7625	25.314	34.0241	25.105	28.9383	38.3142	19.74	25.7416	C00350	-	LMGP02011211	52924910	-	-	ko00563,ko00564,ko01100,ko04136,ko04140,ko04723,ko05130,ko05167
LIPID-N-0335	PE(16:1_18:0)	GP	PE	34	1	717.53086	[M-H]-	C39H76NO8P	7.65792	9.0839	8.32913	5.56376	9.24518	7.08292	6.67302	8.40898	6.85024	9.92771	11.2395	9.57037	6.52299	6.95234	9.23077	C00350	HMDB0008958	LMGP02010524	52924227	-	52924227	ko00563,ko00564,ko01100,ko04136,ko04140,ko04723,ko05130,ko05167
LIPID-N-0812	PE(O-16:0_22:5)	GP	PE-O	38	5	751.55159	[M-H]-	C43H78NO7P	15.5977	10.4629	15.1944	13.8848	14.3675	17.7822	13.1554	22.0736	15.3623	17.4458	11.4496	19.6049	20.4023	15.5031	14.4796	-	-	LMGP02020006	9547046	-	-	-
LIPID-N-0814	PE(O-18:1_20:4)	GP	PE-O	38	5	751.55159	[M-H]-	C43H78NO7P	10.1069	10.704	8.632	11.9153	10.3071	14.036	10.8675	11.419	11.6425	10.0241	10.8193	10.7654	11.0632	11.5551	10.5078	-	-	-	-	-	-	-
LIPID-N-0816	PE(O-17:1_22:4)	GP	PE-O	39	5	765.56724	[M-H]-	C44H80NO7P	0.86492	1.16683	0.99445	1.29493	1.03071	0.91908	0.95806	1.31868	1.08213	0.84819	0.67227	0.93333	0.88602	1.15551	1.07592	-	-	-	-	-	-	-
LIPID-N-0817	PE(O-18:0_22:5)	GP	PE-O	40	5	779.58289	[M-H]-	C45H82NO7P	30.8066	18.1292	26.4513	25.9971	27.3295	34.4156	23.4032	30.2437	32.2222	21.494	26.9958	28.8889	45.977	31.5359	32.5792	-	-	-	-	-	-	-
LIPID-N-0820	PE(O-18:1_22:4)	GP	PE-O	40	5	779.58289	[M-H]-	C45H82NO7P	22.3032	24.3973	23.5739	22.1073	21.2389	23.9261	24.1659	29.7181	31.7391	17.6867	20.3256	18.6173	19.7797	24.5065	20.9653	-	-	-	-	-	-	-
LIPID-N-0823	PE(O-16:1_24:4)	GP	PE-O	40	5	779.58289	[M-H]-	C45H82NO7P	1.66667	2.21311	2.39273	2.22058	2.07704	1.8981	1.82555	2.13091	2.36715	1.86024	2.23739	1.92593	1.84387	2.03659	2.07642	-	-	-	-	-	-	-
LIPID-N-0826	PE(O-20:1_22:4)	GP	PE-O	42	5	807.61419	[M-H]-	C47H86NO7P	0.09135	0.11475	0.08279	0.13983	0.13483	0.15185	0.09867	0.19446	0.11981	0.06554	0.10924	0.12296	0.07902	0.10014	0.08497	-	-	-	-	-	-	-
LIPID-N-0828	PE(O-18:1_24:4)	GP	PE-O	42	5	807.61419	[M-H]-	C47H86NO7P	3.05637	3.24976	3.64462	3.50074	2.63404	3.12687	2.72641	3.2107	3.91304	2.1253	2.91492	2.30123	3.14176	3.18729	2.96631	-	-	-	-	-	-	-
LIPID-N-0831	PE(O-16:1_20:5)	GP	PE-O	36	6	721.50464	[M-H]-	C41H72NO7P	0.55879	0.81003	0.54518	0.4771	0.66632	0.60939	0.7817	1.01768	0.54589	0.85301	0.61975	1.05679	0.56992	0.58739	0.93514	-	-	-	-	-	-	-
LIPID-N-0837	PE(O-18:2_20:4)	GP	PE-O	38	6	749.53594	[M-H]-	C43H76NO7P	11.3703	10.0289	9.74255	13.2939	10.3592	12.1878	11.0105	14.6202	9.37198	14.3133	7.72059	13.9753	10.0096	10.4959	10.4072	-	-	-	-	-	-	-
LIPID-N-0839	PE(O-16:0_22:6)	GP	PE-O	38	6	749.53594	[M-H]-	C43H76NO7P	40.136	43.3462	32.8622	33.3333	27.3295	38.3117	39.2755	41.1849	36.9082	39.5663	30.6197	43.8518	34.387	32.5951	32.2775	-	-	LMGP02020020	22833649	-	-	-
LIPID-N-0840	PE(O-16:1_22:5)	GP	PE-O	38	6	749.53594	[M-H]-	C43H76NO7P	14.5287	12.8737	8.58152	11.9645	17.0224	14.0859	14.49	21.1658	13.1401	14.6024	12.0798	18.3704	13.7931	9.72557	13.826	-	-	-	-	-	-	-
LIPID-N-0791	PE(O-18:2_18:2)	GP	PE-O	36	4	725.53594	[M-H]-	C41H76NO7P	77.7454	85.3423	89.3488	69.4239	77.0432	101.898	96.7588	105.59	113.527	67.4699	68.8025	72.0988	59.8659	63.5532	86.9784	-	-	-	-	-	-	-
LIPID-N-0847	PE(O-18:1_24:5)	GP	PE-O	42	6	805.59854	[M-H]-	C47H84NO7P	0.85034	0.85824	0.88844	1.08321	0.84331	0.87413	0.73403	1.02246	0.86473	0.49157	0.58298	0.73086	0.76149	1.1844	0.69884	-	-	-	-	-	-	-
LIPID-N-0857	PE(O-16:1_22:6)	GP	PE-O	38	7	747.52029	[M-H]-	C43H74NO7P	47.8134	45.9016	46.2393	39.0448	46.0698	54.4455	47.3308	47.6827	52.657	46.747	34.6113	47.9506	40.2778	38.9023	40.4726	-	-	-	-	-	-	-
LIPID-N-0858	PE(O-17:1_22:6)	GP	PE-O	39	7	761.53594	[M-H]-	C44H76NO7P	2.26433	2.16972	2.77133	2.42245	1.89485	2.1029	3.06482	3.38748	3.11111	1.63855	2.15861	2.46914	2.46169	1.96919	3.23781	-	-	-	-	-	-	-
LIPID-N-0859	PE(O-18:1_22:6)	GP	PE-O	40	7	775.55159	[M-H]-	C45H78NO7P	56.8513	64.1273	57.5467	51.6987	48.3082	68.4316	51.4776	63.5451	68.1159	49.6386	55.1471	62.7161	50.7663	61.1459	59.8291	-	-	-	-	-	-	-
LIPID-N-0860	PE(O-20:3_20:4)	GP	PE-O	40	7	775.55159	[M-H]-	C45H78NO7P	0.32021	0.39055	0.3998	0.60069	0.38626	0.41508	0.57197	0.56378	0.60386	0.32434	0.53571	0.69136	0.50287	0.43139	0.39417	-	-	-	-	-	-	-
LIPID-N-0861	PE(O-18:2_22:5)	GP	PE-O	40	7	775.55159	[M-H]-	C45H78NO7P	7.77454	8.19672	14.6896	12.8016	10.4633	11.1389	10.5815	14.3335	15.4589	11.4699	10.7668	12.642	12.5479	14.2513	9.70337	-	-	-	-	-	-	-
LIPID-N-0865	PE(O-20:1_22:6)	GP	PE-O	42	7	803.58289	[M-H]-	C47H82NO7P	0.13848	0.1784	0.19838	0.11817	0.10099	0.22178	0.14633	0.19016	0.26087	0.11133	0.19328	0.13728	0.11877	0.08955	0.18703	-	-	-	-	-	-	-
LIPID-N-0871	PE(O-18:2_22:6)	GP	PE-O	40	8	773.53594	[M-H]-	C45H76NO7P	8.55199	12.7772	12.0141	11.8168	8.329	13.3367	9.86654	11.849	15.1691	10.9879	10.3466	13.9753	11.5421	11.9403	9.75365	-	-	-	-	-	-	-
LIPID-N-0809	PE(O-16:1_20:4)	GP	PE-O	36	5	723.52029	[M-H]-	C41H74NO7P	23.5666	27.9653	24.1292	28.7051	19.3649	28.2717	27.55	26.2303	21.8841	25.3012	20.7983	29.3333	27.2989	25.0843	23.9819	-	-	-	-	-	-	-
LIPID-N-0842	PE(O-18:1_22:5)	GP	PE-O	40	6	777.56724	[M-H]-	C45H80NO7P	12.0019	6.027	6.76426	5.36681	6.09058	11.6384	6.53003	8.17009	8.21256	8.38554	11.292	N/A	N/A	12.181	9.8542	-	-	-	-	-	-	-
LIPID-N-0873	PE(O-20:2_22:6)	GP	PE-O	42	8	801.56724	[M-H]-	C47H80NO7P	N/A	0.13404	0.13882	0.26342	0.21707	0.17033	0.16444	0.22312	0.20145	0.11277	0.177	0.19951	0.12644	0.16755	0.17697	-	-	-	-	-	-	-
LIPID-N-0856	PE(O-18:2_20:5)	GP	PE-O	38	7	747.52029	[M-H]-	C43H74NO7P	0.16715	0.16008	0.20899	0.21418	0.19417	0.18631	0.29409	0.27759	N/A	0.25976	0.22164	0.19704	0.2251	0.13674	0.29864	-	-	-	-	-	-	-
LIPID-N-0843	PE(O-18:0_22:6)	GP	PE-O	40	6	777.56724	[M-H]-	C45H80NO7P	47.6676	36.6924	35.3357	36.4353	36.1791	43.3566	39.6091	40.1816	43.0435	34.4578	39.8109	43.5556	45.1628	41.9836	44.3439	-	-	LMGP02020104	52923729	-	-	-
LIPID-N-0808	PE(O-18:3_18:2)	GP	PE-O	36	5	723.52029	[M-H]-	C41H74NO7P	1.12245	1.56702	1.38314	1.25062	1.35867	1.73826	1.31554	1.26613	1.88406	1.11325	0.81933	2.38025	0.69923	1.40106	1.26194	-	-	-	-	-	-	-
LIPID-N-0821	PE(O-20:1_20:4)	GP	PE-O	40	5	779.58289	[M-H]-	C45H82NO7P	0.27794	0.37319	0.30994	0.3806	0.39511	0.55445	0.36606	0.51601	0.48792	0.25494	0.38288	0.42469	0.35872	0.35388	0.39165	-	-	-	-	-	-	-
LIPID-N-0736	PE(O-16:0_18:1)	GP	PE-O	34	1	703.55159	[M-H]-	C39H78NO7P	54.9077	57.377	44.1191	40.5219	46.0698	41.9081	35.7007	37.506	34.3961	48.1928	55.6723	57.2839	36.7816	47.4242	41.0759	-	HMDB0011157	LMGP02020018	42607455	-	-	-
LIPID-N-0793	PE(O-18:0_20:4)	GP	PE-O	38	4	753.56724	[M-H]-	C43H80NO7P	8.26045	6.21987	5.02272	6.10537	6.19469	7.09291	5.95806	7.35786	6.03865	5.92771	4.83193	7.20988	6.46552	7.41454	5.63097	-	-	LMGP02020092	52925027	-	-	-
LIPID-N-0729	PE(O-16:0_16:0)	GP	PE-O	32	0	677.53594	[M-H]-	C37H76NO7P	0.30126	0.43346	0.37052	0.27031	0.32795	0.24476	0.31888	0.40612	0.27923	0.38361	0.39601	0.34667	0.22414	0.34473	0.38059	-	-	LMGP02020103	52925038	-	-	-
LIPID-N-0730	PE(O-18:0_16:0)	GP	PE-O	34	0	705.56724	[M-H]-	C39H80NO7P	1.82702	1.8756	1.84755	1.31955	2.12389	1.60839	1.42993	1.65313	1.4686	1.35422	1.79097	1.6	1.36494	1.76697	1.48819	-	-	LMGP02020094	52925029	-	-	-
LIPID-N-0734	PE(O-16:1_16:0)	GP	PE-O	32	1	675.52029	[M-H]-	C37H74NO7P	0.05053	0.07956	0.10702	0.08764	0.08173	0.06843	0.08103	0.10655	0.09807	0.07711	0.05987	0.06173	0.07136	0.04815	0.08296	-	-	-	-	-	-	-
LIPID-N-0738	PE(O-18:0_18:1)	GP	PE-O	36	1	731.58289	[M-H]-	C41H82NO7P	96.6958	77.6278	73.1954	56.13	70.7965	71.4286	70.5434	72.623	59.4203	58.7952	64.6008	72.0988	58.9081	70.7752	73.4037	-	-	LMGP02020047	52924982	-	-	-
LIPID-N-0741	PE(O-20:0_18:1)	GP	PE-O	38	1	759.61419	[M-H]-	C43H86NO7P	1.17104	1.22951	1.08026	0.99951	1.25976	1.45355	1.13918	1.11323	1.02415	0.89157	1.56513	1.60988	1.00575	0.98219	1.16139	-	-	LMGP02020072	52925007	-	-	-
LIPID-N-0742	PE(O-18:0_20:1)	GP	PE-O	38	1	759.61419	[M-H]-	C43H86NO7P	1.62779	1.00289	1.12065	0.84195	1.04633	1.07892	0.98189	1.08457	0.83575	0.86747	1.09769	0.89383	1.06801	0.97256	0.95023	-	-	LMGP02020054	52924989	-	-	-
LIPID-N-0748	PE(O-16:1_16:1)	GP	PE-O	32	2	673.50464	[M-H]-	C37H72NO7P	1.03984	1.37416	1.42857	0.75332	0.91098	0.77922	0.85319	1.29957	1.09662	1.2	1.70168	1.6	0.72797	1.10255	1.4178	-	-	-	-	-	-	-
LIPID-N-0749	PE(O-16:0_18:2)	GP	PE-O	34	2	701.53594	[M-H]-	C39H76NO7P	59.7668	55.4484	41.2923	37.7154	52.5768	41.8082	44.4709	41.2327	44.1063	51.0843	51.2605	49.8765	35.5843	49.5908	50.0754	-	-	LMGP02020100	52925035	-	-	-
LIPID-N-0750	PE(O-16:1_18:1)	GP	PE-O	34	2	701.53594	[M-H]-	C39H76NO7P	56.3654	56.4127	56.5371	45.1009	66.1114	47.8022	58.1506	49.2117	56.0386	42.9879	55.1471	46.4198	56.0345	64.5161	56.8125	-	-	-	-	-	-	-
LIPID-N-0751	PE(O-17:1_18:1)	GP	PE-O	35	2	715.55159	[M-H]-	C40H78NO7P	0.83576	0.7136	1.02473	0.64008	0.97345	0.62937	0.98189	0.91734	1.33333	0.72289	0.70378	0.78025	1.06801	0.73182	0.70387	-	-	-	-	-	-	-
LIPID-N-0753	PE(O-18:1_18:1)	GP	PE-O	36	2	729.56724	[M-H]-	C41H80NO7P	61.2245	43.0087	56.0323	40.3742	58.8235	53.946	63.8704	47.5872	52.657	40.6265	48.6345	52.8395	43.4866	49.1093	47.4108	-	-	-	-	-	-	-
LIPID-N-0757	PE(O-20:0_18:2)	GP	PE-O	38	2	757.59854	[M-H]-	C43H84NO7P	2.39553	1.72131	1.82231	1.25062	1.671	2.29271	1.76835	1.80602	2.06763	1.44578	1.46008	1.99506	1.60441	1.80549	1.67924	-	-	LMGP02020073	52925008	-	-	-
LIPID-N-0758	PE(O-18:1_20:1)	GP	PE-O	38	2	757.59854	[M-H]-	C43H84NO7P	0.27843	0.20974	0.33821	0.15756	0.25195	0.30769	0.24833	0.31534	0.23237	0.21831	0.28361	0.20691	0.20498	0.19596	0.20161	-	-	-	-	-	-	-
LIPID-N-0760	PE(O-20:1_18:1)	GP	PE-O	38	2	757.59854	[M-H]-	C43H84NO7P	1.37998	1.03664	1.50429	1.08813	1.08798	1.57343	1.32507	1.49546	1.39614	0.87229	1.72794	1.40247	1.21169	1.06403	1.29211	-	-	-	-	-	-	-
LIPID-N-0770	PE(O-17:1_18:2)	GP	PE-O	35	3	713.53594	[M-H]-	C40H76NO7P	0.92809	0.88717	0.90358	0.49188	0.87975	0.81419	1.31077	0.77879	1.22705	0.49639	0.66176	1.2	0.58429	0.58739	1.0005	-	-	-	-	-	-	-
LIPID-N-0773	PE(O-18:1_18:2)	GP	PE-O	36	3	727.55159	[M-H]-	C41H78NO7P	196.307	197.686	177.183	162.974	175.429	219.78	223.546	165.313	227.053	176.386	127.626	210.37	116.858	159.364	176.973	-	-	-	-	-	-	-
LIPID-N-0774	PE(O-18:2_18:1)	GP	PE-O	36	3	727.55159	[M-H]-	C41H78NO7P	15.6949	9.06461	10.7017	7.04087	9.73451	9.64036	11.6778	11.2757	11.0628	11.0361	8.5084	10.1728	10.4406	9.29225	10.6586	-	-	-	-	-	-	-
LIPID-N-0777	PE(O-20:1_18:2)	GP	PE-O	38	3	755.58289	[M-H]-	C43H82NO7P	1.74927	1.65863	1.86774	1.50172	1.43155	1.99301	1.78742	1.80602	2.22705	1.0988	1.58613	2.2321	1.34579	1.47328	1.66415	-	-	-	-	-	-	-
LIPID-N-0779	PE(O-16:0_22:3)	GP	PE-O	38	3	755.58289	[M-H]-	C43H82NO7P	0.57337	0.79074	0.58051	0.45495	0.73399	0.64935	0.45424	0.92212	0.5314	0.5494	0.97689	0.90864	0.64176	0.85701	0.45098	-	-	-	-	-	-	-
LIPID-N-0783	PE(O-18:1_22:2)	GP	PE-O	40	3	783.61419	[M-H]-	C45H86NO7P	0.16715	0.1837	0.23725	0.20926	0.1848	0.21628	0.17064	0.25036	0.20531	0.11422	0.18225	0.12593	0.20546	0.21233	0.18803	-	-	-	-	-	-	-
LIPID-N-0784	PE(O-18:0_22:3)	GP	PE-O	40	3	783.61419	[M-H]-	C45H86NO7P	2.09427	1.75988	2.01413	1.67405	2.11869	2.34266	1.54909	2.03058	1.51208	1.5759	2.43697	1.96049	2.28927	2.3688	1.78984	-	-	-	-	-	-	-
LIPID-N-0788	PE(O-16:0_20:4)	GP	PE-O	36	4	725.53594	[M-H]-	C41H76NO7P	8.16327	8.4378	6.96618	6.5485	6.55908	7.74226	7.86463	9.0301	7.92271	7.46988	6.88025	11.2099	7.51916	9.43669	6.58622	-	-	LMGP02020019	42607456	-	-	-
LIPID-N-0789	PE(O-16:1_20:3)	GP	PE-O	36	4	725.53594	[M-H]-	C41H76NO7P	1.08844	1.15236	1.36295	1.18168	1.04112	1.11389	1.78742	1.3569	1.40097	1.2	0.77731	1.16543	1.03448	0.77516	1.25189	-	-	-	-	-	-	-
LIPID-N-0790	PE(O-18:3_18:1)	GP	PE-O	36	4	725.53594	[M-H]-	C41H76NO7P	0.88921	0.59306	1.06007	0.83703	0.91619	1.14885	1.09628	1.07023	1.5314	0.8241	0.97689	1.21481	0.9818	0.85701	1.34741	-	-	-	-	-	-	-
LIPID-N-0795	PE(O-18:2_20:2)	GP	PE-O	38	4	753.56724	[M-H]-	C43H80NO7P	0.138	0.0974	0.14841	0.19941	0.15305	0.18831	0.19971	0.15194	0.20821	0.16964	0.13655	0.11852	0.14799	0.14925	0.12117	-	-	-	-	-	-	-
LIPID-N-0796	PE(O-18:0_22:4)	GP	PE-O	40	4	781.59854	[M-H]-	C45H84NO7P	68.0272	62.6808	52.4987	59.0842	56.7413	62.4376	54.8141	71.1897	62.3188	44.6747	51.7857	54.8148	65.1341	76.0713	58.3208	-	-	LMGP02020060	52924995	-	-	-
LIPID-N-0792	PE(O-16:0_22:4)	GP	PE-O	38	4	753.56724	[M-H]-	C43H80NO7P	29.7862	31.7261	22.6148	22.0089	21.5513	24.975	22.021	29.8614	22.029	24.5783	22.2164	31.7037	19.8755	29.5137	24.5349	-	-	LMGP02020037	52924972	-	-	-
LIPID-P-0660	PE(P-18:0_22:5)	GP	PE-P	40	5	777.56724	[M+H]+	C45H80NO7P	39.8931	32.8833	27.6628	30.0837	39.1983	45.005	51.001	33.7315	29.7101	24.5301	28.624	37.9259	29.3582	28.5026	49.3213	C00350	HMDB0011418	-	53480878	-	-	ko00563,ko00564,ko01100,ko04136,ko04140,ko04723,ko05130,ko05167
LIPID-P-0640	PE(P-16:0_18:2)	GP	PE-P	34	2	699.52029	[M+H]+	C39H74NO7P	83.5763	95.4677	101.969	71.8858	73.3993	90.9091	115.825	67.3674	94.686	76.1446	90.8613	105.185	62.7395	62.1088	113.625	C00350	HMDB0011343	LMGP02030094	52925127	-	-	ko00563,ko00564,ko01100,ko04136,ko04140,ko04723,ko05130,ko05167
LIPID-P-0637	PE(P-18:0_18:1)	GP	PE-P	36	1	729.56724	[M+H]+	C41H80NO7P	573.372	496.625	550.227	516.987	583.03	569.431	714.967	376.015	446.377	389.398	432.248	582.716	462.644	486.278	553.042	C00350	HMDB0011375	LMGP02030004	42607457	-	-	ko00563,ko00564,ko01100,ko04136,ko04140,ko04723,ko05130,ko05167
LIPID-P-0636	PE(P-16:0_18:1)	GP	PE-P	34	1	701.53594	[M+H]+	C39H76NO7P	792.031	887.175	1019.69	807.484	973.451	899.101	1220.21	731.008	874.396	790.361	913.866	1150.62	909.962	837.747	1080.95	C00350	HMDB0011342	LMGP02030095	52925128	-	-	ko00563,ko00564,ko01100,ko04136,ko04140,ko04723,ko05130,ko05167
LIPID-P-0634	PE(P-16:0_16:1)	GP	PE-P	32	1	673.50464	[M+H]+	C37H72NO7P	11.3703	16.4899	17.264	9.55194	15.0963	11.5385	16.5872	11.6579	11.4493	14.0723	17.6996	23.4568	9.2433	11.9403	14.6807	C00350	HMDB0011339	-	52925047	-	-	ko00563,ko00564,ko01100,ko04136,ko04140,ko04723,ko05130,ko05167
LIPID-P-0631	PE(P-18:0_18:0)	GP	PE-P	36	0	731.58289	[M+H]+	C41H82NO7P	16.6667	13.5005	18.526	16.9867	18.1676	17.6324	21.163	12.5657	14.0097	12.5301	14.0756	16.7901	12.5	16.6105	15.2841	C00350	HMDB0011373	LMGP02030045	52925078	-	-	ko00563,ko00564,ko01100,ko04136,ko04140,ko04723,ko05130,ko05167
LIPID-P-0652	PE(P-16:0_20:4)	GP	PE-P	36	4	723.52029	[M+H]+	C41H74NO7P	42.7114	49.1803	45.9364	48.2029	41.3326	52.947	61.4871	42.7138	40.2415	40.5783	42.1744	57.7778	63.6973	41.8873	61.8401	C00350	HMDB0011352	LMGP02030093	52925126	-	-	ko00563,ko00564,ko01100,ko04136,ko04140,ko04723,ko05130,ko05167
LIPID-P-0654	PE(P-18:0_20:4)	GP	PE-P	38	4	751.55159	[M+H]+	C43H78NO7P	53.45	54.9663	61.5851	61.0537	50.1301	65.9341	76.2631	45.5327	51.6908	48.0482	50.9979	70.6173	76.1494	51.0352	63.8512	C00350	HMDB0005779	LMGP02030003	9547058	-	-	ko00563,ko00564,ko01100,ko04136,ko04140,ko04723,ko05130,ko05167
LIPID-P-0655	PE(P-18:0_22:4)	GP	PE-P	40	4	779.58289	[M+H]+	C45H82NO7P	85.034	114.754	83.2913	113.737	97.3451	102.398	124.404	78.8342	86.9565	69.8795	62.5	97.7778	84.7701	117.959	85.4701	C00350	HMDB0011391	LMGP02030061	52925094	-	-	ko00563,ko00564,ko01100,ko04136,ko04140,ko04723,ko05130,ko05167
LIPID-P-0658	PE(P-18:1_20:4)	GP	PE-P	38	5	749.53594	[M+H]+	C43H76NO7P	12.7794	12.729	11.9132	13.1462	11.1921	13.6364	15.5863	10.2723	10.4831	11.5663	10.4517	14.963	15.9004	10.8811	19.0045	C00350	-	-	85366510	-	-	ko00563,ko00564,ko01100,ko04136,ko04140,ko04723,ko05130,ko05167
LIPID-P-0661	PE(P-16:0_22:6)	GP	PE-P	38	6	747.52029	[M+H]+	C43H74NO7P	519.922	655.738	600.707	497.292	457.054	579.421	729.266	459.15	560.386	501.205	593.487	750.617	560.345	505.537	628.457	C00350	HMDB0005780	LMGP02030001	5283497	-	-	ko00563,ko00564,ko01100,ko04136,ko04140,ko04723,ko05130,ko05167
LIPID-P-0662	PE(P-18:0_22:6)	GP	PE-P	40	6	775.55159	[M+H]+	C45H78NO7P	421.769	426.23	441.191	416.544	363.352	519.481	538.608	360.248	444.444	345.542	380.777	498.765	483.716	389.986	522.876	C00350	HMDB0011394	LMGP02030005	42607458	-	-	ko00563,ko00564,ko01100,ko04136,ko04140,ko04723,ko05130,ko05167
LIPID-P-0664	PE(P-18:1_22:6)	GP	PE-P	40	7	773.53594	[M+H]+	C45H76NO7P	92.3226	96.9142	90.8632	82.7179	74.4404	113.886	114.395	78.8342	90.8213	76.1446	81.9328	106.173	109.195	81.8488	99.5475	C00350	HMDB0011460	LMGP02030006	52925039	-	-	ko00563,ko00564,ko01100,ko04136,ko04140,ko04723,ko05130,ko05167
LIPID-P-0642	PE(P-18:1_18:1)	GP	PE-P	36	2	727.55159	[M+H]+	C41H78NO7P	116.618	113.79	132.761	99.4584	120.25	124.875	145.377	90.7788	108.213	101.687	114.496	140.741	119.732	105.441	141.277	C00350	HMDB0009115	-	53479670	-	-	ko00563,ko00564,ko01100,ko04136,ko04140,ko04723,ko05130,ko05167
LIPID-P-1389	PE(P-17:0_22:6)	GP	PE-P	39	6	761.53594	[M+H]+	C44H76NO7P	3.1001	3.49084	2.66027	3.10684	2.13431	3.8012	4.86177	2.70425	3.18357	2.13976	2.65231	2.77531	3.2567	2.31584	3.79588	C00350	-	-	-	-	-	ko00563,ko00564,ko01100,ko04136,ko04140,ko04723,ko05130,ko05167
LIPID-P-0647	PE(P-18:1_18:2)	GP	PE-P	36	3	725.53594	[M+H]+	C41H76NO7P	61.2245	58.3414	62.0898	42.8853	42.2696	59.9401	81.0296	44.1949	67.1498	41.1084	55.1471	60.7407	54.1188	42.0318	72.3982	C00350	HMDB0011377	LMGP02030047	52925080	-	-	ko00563,ko00564,ko01100,ko04136,ko04140,ko04723,ko05130,ko05167
LIPID-P-1382	PE(P-18:0_24:5)	GP	PE-P	42	5	805.59854	[M+H]+	C47H84NO7P	2.69193	3.07618	4.02322	4.97292	3.09735	3.43157	3.42231	3.1677	3.40097	2.81928	2.76261	4.14815	3.85536	3.73616	2.89593	C00350	-	-	-	-	-	ko00563,ko00564,ko01100,ko04136,ko04140,ko04723,ko05130,ko05167
LIPID-P-1317	PE(P-17:0_18:1)	GP	PE-P	35	1	715.55159	[M+H]+	C40H78NO7P	5.78231	6.3163	7.26906	5.07139	6.61114	7.69231	11.3918	5.0645	7.63285	4.40964	6.03992	8.54321	6.75287	6.6442	9.50226	C00350	-	-	-	-	-	ko00563,ko00564,ko01100,ko04136,ko04140,ko04723,ko05130,ko05167
LIPID-P-1309	PE(P-16:0_16:0)	GP	PE-P	32	0	675.52029	[M+H]+	C37H74NO7P	4.655	6.21987	5.30035	5.80995	5.72618	5.39461	5.67207	5.0645	3.76812	5.15663	4.30147	6.71605	4.53544	4.76649	4.6355	C00350	HMDB0011158	LMGP02030013	52925046	-	-	ko00563,ko00564,ko01100,ko04136,ko04140,ko04723,ko05130,ko05167
LIPID-P-1323	PE(P-18:0_20:1)	GP	PE-P	38	1	757.59854	[M+H]+	C43H84NO7P	1.8173	1.94311	2.22615	1.61004	1.92087	2.14286	2.1878	1.5958	1.23188	1.26265	1.83298	2.06914	1.73372	1.32884	1.71946	C00350	HMDB0011381	LMGP02030053	52925086	-	-	ko00563,ko00564,ko01100,ko04136,ko04140,ko04723,ko05130,ko05167
LIPID-P-1329	PE(P-18:1_16:1)	GP	PE-P	34	2	699.52029	[M+H]+	C39H74NO7P	2.50243	4.09354	3.66482	2.48646	2.95159	3.05195	3.55577	2.70903	2.83575	3.34458	3.8813	4.19753	2.16475	2.4988	3.49925	C00350	-	-	-	-	-	ko00563,ko00564,ko01100,ko04136,ko04140,ko04723,ko05130,ko05167
LIPID-P-1331	PE(P-18:0_18:2)	GP	PE-P	36	2	727.55159	[M+H]+	C41H78NO7P	519.922	449.373	535.083	405.219	391.983	490.01	714.967	375.538	482.126	362.41	351.891	548.148	386.015	364.949	628.457	C00350	HMDB0011376	LMGP02030046	52925079	-	-	ko00563,ko00564,ko01100,ko04136,ko04140,ko04723,ko05130,ko05167
LIPID-P-1340	PE(P-16:0_20:3)	GP	PE-P	36	3	725.53594	[M+H]+	C41H76NO7P	2.42468	2.61813	3.43766	2.67356	2.01978	2.45255	5.48141	2.90014	1.76812	3.63855	2.32668	4.33086	4.16667	2.41695	4.17295	C00350	HMDB0011351	LMGP02030027	52925060	-	-	ko00563,ko00564,ko01100,ko04136,ko04140,ko04723,ko05130,ko05167
LIPID-P-1343	PE(P-16:1_22:2)	GP	PE-P	38	3	753.56724	[M+H]+	C43H80NO7P	1.82216	2.45902	2.42302	2.11226	1.83238	3.04196	2.88847	2.00191	1.7971	1.94699	2.07458	2.48395	2.80651	2.11363	3.13725	C00350	-	-	-	-	-	ko00563,ko00564,ko01100,ko04136,ko04140,ko04723,ko05130,ko05167
LIPID-P-1344	PE(P-20:1_18:2)	GP	PE-P	38	3	753.56724	[M+H]+	C43H80NO7P	5.10204	5.1109	5.95659	4.92368	5.20562	6.29371	6.95901	5.11228	5.41063	4.28434	5.35714	7.25926	4.35345	4.09244	6.98844	C00350	-	-	-	-	-	ko00563,ko00564,ko01100,ko04136,ko04140,ko04723,ko05130,ko05167
LIPID-P-1383	PE(P-18:1_24:4)	GP	PE-P	42	5	805.59854	[M+H]+	C47H84NO7P	2.47328	2.67599	3.71025	2.66371	2.36335	2.57742	3.06006	1.78213	3.1401	2.46747	2.85189	2.53827	3.14655	2.98507	2.4736	C00350	-	-	-	-	-	ko00563,ko00564,ko01100,ko04136,ko04140,ko04723,ko05130,ko05167
LIPID-P-1355	PE(P-16:0_22:4)	GP	PE-P	38	4	751.55159	[M+H]+	C43H78NO7P	51.9922	67.5024	62.0898	58.0995	61.4263	53.4466	60.5338	59.2451	61.8357	44.8193	63.5504	74.5679	60.8237	64.5161	63.3484	C00350	-	LMGP02030033	52925066	-	-	ko00563,ko00564,ko01100,ko04136,ko04140,ko04723,ko05130,ko05167
LIPID-P-1366	PE(P-16:0_24:4)	GP	PE-P	40	4	779.58289	[M+H]+	C45H82NO7P	6.60836	8.14851	8.22817	8.27179	7.44404	7.29271	9.34223	5.92451	7.53623	6.07229	8.08824	8.64198	8.71648	7.41454	7.89341	C00350	-	-	-	-	-	ko00563,ko00564,ko01100,ko04136,ko04140,ko04723,ko05130,ko05167
LIPID-P-1374	PE(P-16:0_22:5)	GP	PE-P	38	5	749.53594	[M+H]+	C43H76NO7P	24.2954	18.3703	20.7471	17.1837	22.0718	21.5784	24.2135	20.0191	21.1594	17.9277	26.6807	31.2099	21.4559	11.0255	35.8472	C00350	-	-	-	-	-	ko00563,ko00564,ko01100,ko04136,ko04140,ko04723,ko05130,ko05167
LIPID-P-1377	PE(P-18:1_22:4)	GP	PE-P	40	5	777.56724	[M+H]+	C45H80NO7P	15.5977	17.3096	17.8698	14.2294	14.5757	16.4336	16.1582	14.8113	14.686	10.5542	12.5	15.5556	20.2107	15.118	16.9432	C00350	-	-	-	-	-	ko00563,ko00564,ko01100,ko04136,ko04140,ko04723,ko05130,ko05167
LIPID-P-1359	PE(P-18:2_20:2)	GP	PE-P	38	4	751.55159	[M+H]+	C43H78NO7P	3.59572	3.59691	5.19939	4.64796	3.91983	5.14486	5.24309	4.17582	4.44928	3.86024	3.58193	5.48148	6.6092	4.04911	5.22876	C00350	-	-	-	-	-	ko00563,ko00564,ko01100,ko04136,ko04140,ko04723,ko05130,ko05167
LIPID-N-0444	PG(18:2_16:0)	GP	PG	34	2	746.50979	[M-H]-	C40H75O10P	1.19534	2.15043	1.09036	1.63466	1.29099	1.46853	1.29647	1.42379	1.3913	2.26506	1.71218	1.62963	1.57088	2.01252	2.03117	-	HMDB0010645	LMGP04010877	52927142	-	-	-
LIPID-N-0446	PG(18:1_18:1)	GP	PG	36	2	774.54109	[M-H]-	C42H79O10P	0.83576	1.41755	1.04997	0.99951	1.00469	0.86414	1.16301	0.79312	0.85507	1.48916	1.16071	1.06667	1.04885	1.21329	1.22675	-	-	LMGP04010033	-	-	460605	-
LIPID-N-0447	PG(18:0_18:2)	GP	PG	36	2	774.54109	[M-H]-	C42H79O10P	4.17881	6.17165	4.31095	6.903	4.0708	5.88412	6.11058	5.45628	4.89855	6.73735	5.47269	5.32346	6.52299	5.43091	6.36501	-	HMDB0010605	LMGP04010982	52927245	-	-	-
LIPID-N-0455	PG(18:0_20:4)	GP	PG	38	4	798.54109	[M-H]-	C44H79O10P	0.19242	0.24204	0.18476	0.24618	0.16242	0.26274	0.27455	0.23889	0.23768	0.27277	0.18697	0.26963	0.25766	0.28214	0.34389	-	HMDB0010610	LMGP04010039	24779553	-	460605	-
LIPID-N-0451	PG(18:2_18:1)	GP	PG	36	3	772.52544	[M-H]-	C42H77O10P	0.14286	0.18804	0.13226	0.1999	0.14992	0.15984	0.18112	0.18729	0.17391	0.23711	0.13866	0.18963	0.22318	0.14348	0.23529	-	HMDB0010649	LMGP04010350	52926615	-	460605	-
LIPID-N-0449	PG(20:1_18:1)	GP	PG	38	2	802.57239	[M-H]-	C44H83O10P	1.05928	0.81099	1.64563	0.55441	0.75273	0.73327	0.86463	1.0989	1.00483	0.74506	1.17647	0.51951	1.31226	0.42754	1.43791	-	-	LMGP04010540	52926805	-	-	-
LIPID-N-0436	PG(16:0_16:1)	GP	PG	32	1	720.49414	[M-H]-	C38H73O10P	0.30709	0.31244	0.34225	0.31019	0.31754	0.25275	0.35939	0.37936	0.31014	0.27084	0.38866	0.48296	0.56418	0.38325	0.42132	-	HMDB0010571	LMGP04010910	52927174	-	-	-
LIPID-N-0438	PG(16:0_18:1)	GP	PG	34	1	748.52544	[M-H]-	C40H77O10P	1.65209	2.26615	1.44372	2.08764	1.62415	1.4985	1.90658	1.65313	1.40097	2.92048	1.97479	1.84691	2.17433	2.22436	2.37305	-	-	LMGP04010002	5283509	-	-	-
LIPID-N-0453	PG(18:2_18:2)	GP	PG	36	4	770.50979	[M-H]-	C42H75O10P	0.01045	0.01504	0.00732	0.02422	0.01525	0.02722	0.03861	0.00827	0.02048	0.00916	0.01155	0.02183	0.02759	0.00737	0.02609	-	HMDB0010650	LMGP04010956	52927219	-	460605	-
LIPID-N-0435	PG(18:0_18:0)	GP	PG	36	0	778.57239	[M-H]-	C42H83O10P	0.2862	0.29653	0.24483	0.23781	0.23738	0.2987	0.30982	0.26039	0.26522	0.28482	0.22111	0.21975	0.31609	0.28503	0.28155	-	HMDB0010602	LMGP04010038	24779552	-	-	-
LIPID-N-0440	PG(18:0_18:1)	GP	PG	36	1	776.55674	[M-H]-	C42H81O10P	2.82799	3.91514	2.92781	3.88971	1.99896	3.46653	2.69781	2.77114	2.88889	3.46024	2.88866	2.37037	4.27203	3.33173	4.03218	-	HMDB0010604	LMGP04010037	24779551	-	460605	-
LIPID-N-0454	PG(16:0_20:4)	GP	PG	36	4	770.50979	[M-H]-	C42H75O10P	0.04801	0.03443	0.04513	0.02846	0.0151	0.02368	0.03508	0.03182	0.01952	0.03335	0.04002	0.05472	0.05287	0.07039	0.03771	-	HMDB0010580	LMGP04010036	24779550	-	-	-
LIPID-N-0475	PI(16:0_16:1)	GP	PI	32	1	808.51018	[M-H]-	C41H77O13P	1.4208	1.94793	0.54114	0.75628	0.55804	0.47952	0.69971	1.10081	0.76135	1.3706	1.26681	1.6316	0.99617	1.91045	0.68979	-	HMDB0009779	LMGP06010881	52928334	-	-	-
LIPID-N-0471	PI(18:0_18:0)	GP	PI	36	0	866.58843	[M-H]-	C45H87O13P	2.138	1.51977	0.53306	0.45101	0.73503	0.87313	0.90562	0.83899	0.80386	1.94699	0.64916	1.30963	0.97701	1.34232	1.07592	-	HMDB0009808	LMGP06010008	42607490	-	-	-
LIPID-N-0478	PI(16:0_18:1)	GP	PI	34	1	836.54148	[M-H]-	C43H81O13P	38.6783	36.0656	17.3044	21.8611	20.5101	25.3746	21.5443	26.7558	17.4106	38.5542	25.4202	32.7901	19.7318	49.4945	25.9427	-	HMDB0009782	LMGP06010001	53480051	-	-	-
LIPID-N-0482	PI(18:0_18:1)	GP	PI	36	1	864.57278	[M-H]-	C45H85O13P	18.8338	19.4793	8.07673	10.7533	8.43311	11.0689	9.32316	10.4157	9.02415	12.7229	12.563	13.2543	11.2452	23.3028	10.9	-	-	LMGP06010957	52928410	-	-	-
LIPID-N-0490	PI(18:2_16:0)	GP	PI	34	2	834.52583	[M-H]-	C43H79O13P	36.9291	50.5304	19.6668	36.8291	19.115	22.3776	31.4585	35.7382	27.4396	45.494	25	47.2099	29.5019	71.4492	29.1604	-	HMDB0009846	LMGP06010847	52928300	-	-	-
LIPID-N-0494	PI(17:0_18:2)	GP	PI	35	2	848.54148	[M-H]-	C44H81O13P	1.81147	1.84957	1.1368	1.76465	1.06611	1.18482	1.20305	0.91352	0.99324	1.96627	0.89076	2.40988	1.40421	2.90804	1.23077	-	-	LMGP06010201	52927654	-	-	-
LIPID-N-0495	PI(18:0_18:2)	GP	PI	36	2	862.55713	[M-H]-	C45H83O13P	188.338	198.65	72.2867	115.017	71.2129	92.9071	142.04	129.575	97.7778	202.41	88.6555	150.321	115.9	227.251	110.005	-	HMDB0009809	LMGP06010956	52928409	-	-	-
LIPID-N-0469	PI(16:0_18:0)	GP	PI	34	0	838.55713	[M-H]-	C43H83O13P	3.24587	3.06654	1.34881	2.10734	1.88444	1.64436	1.74071	1.871	1.67923	3.56627	2.07353	3.55556	1.99234	3.77468	2.25239	-	HMDB0009781	LMGP06010878	52928331	-	-	-
LIPID-N-0496	PI(18:1_18:1)	GP	PI	36	2	862.55713	[M-H]-	C45H83O13P	14.1497	15.9306	5.1893	7.89759	6.24675	7.15285	6.99714	9.47922	8.19324	15.3831	10.1681	11.4963	8.33333	20.0289	8.12469	-	-	-	-	-	-	-
LIPID-N-0499	PI(18:0_19:2)	GP	PI	37	2	876.57278	[M-H]-	C46H85O13P	1.51603	1.61427	1.57092	1.43181	1.5596	1.58442	1.59009	1.12375	1.20193	1.33205	1.19538	1.92395	1.27011	1.24795	0.9814	-	-	-	-	-	-	-
LIPID-N-0502	PI(18:0_20:2)	GP	PI	38	2	890.58843	[M-H]-	C47H87O13P	4.52867	2.89296	2.03937	2.52093	1.22228	1.53447	1.98284	3.00048	0.76329	1.58458	1.55462	3.73333	3.08429	4.5065	2.49372	-	HMDB0009876	LMGP06010537	52927990	-	-	-
LIPID-N-0524	PI(18:0_20:4)	GP	PI	38	4	886.55713	[M-H]-	C47H83O13P	250.729	252.652	135.891	172.723	109.735	146.054	140.324	157.477	141.836	233.253	140.546	215.309	180.268	350.506	149.02	-	HMDB0009815	LMGP06010010	42607491	-	-	-
LIPID-N-0551	PI(18:0_22:6)	GP	PI	40	6	910.55713	[M-H]-	C49H83O13P	1.10204	2.02507	0.88238	0.99261	0.56012	0.54945	0.86559	0.69947	0.85217	1.16434	1.02731	N/A	1.22989	2.25325	0.79236	-	HMDB0009821	LMGP06010012	52927465	-	-	-
LIPID-N-0525	PI(20:3_18:1)	GP	PI	38	4	886.55713	[M-H]-	C47H83O13P	1.22838	1.71263	0.66835	0.839	0.63925	0.91508	0.74166	0.99379	0.75169	1.20096	1.19958	0.95012	0.75096	2.04141	0.61136	-	HMDB0009881	LMGP06010569	53480095	-	-	-
LIPID-N-0529	PI(18:0_22:4)	GP	PI	40	4	914.58843	[M-H]-	C49H87O13P	12.0311	11.0704	4.64412	6.7356	4.3519	5.97403	6.73022	7.20497	4.85024	8.40482	4.95798	8.07901	7.04981	12.2677	9.15033	-	HMDB0009817	LMGP06010853	53480065	-	-	-
LIPID-N-0538	PI(20:4_18:1)	GP	PI	38	5	884.54148	[M-H]-	C47H81O13P	1.41108	2.10222	0.78546	1.29985	0.7975	1.11688	1.30791	1.10846	1.1401	2.37108	1.2458	1.90025	0.93295	3.44728	0.92509	-	HMDB0009895	LMGP06010599	53480102	-	-	-
LIPID-N-0544	PI(18:0_22:5)	GP	PI	40	5	912.57278	[M-H]-	C49H85O13P	1.13897	0.71745	0.53508	0.60266	0.37897	0.6973	0.47855	0.71285	0.48116	0.98313	0.92437	1.10617	0.75479	1.08618	1.01357	-	-	-	-	-	-	-
LIPID-N-0522	PI(16:0_20:4)	GP	PI	36	4	858.52583	[M-H]-	C45H79O13P	20.4082	18.5149	8.3998	11.1275	8.57887	8.21179	12.9647	13.5117	9.89372	19.4699	12.8151	18.8642	12.5096	32.9321	10.1559	-	HMDB0009789	LMGP06010958	52928411	-	-	-
LIPID-N-0521	PI(18:2_18:2)	GP	PI	36	4	858.52583	[M-H]-	C45H79O13P	0.68416	0.83124	0.2948	0.70113	0.20822	0.2018	0.83317	0.68227	0.51787	1.15855	0.55462	1.09235	0.46552	1.03996	0.66365	-	HMDB0009850	LMGP06010927	52928380	-	-	-
LIPID-N-0519	PI(18:0_22:3)	GP	PI	40	3	916.60408	[M-H]-	C49H89O13P	1.6346	1.21697	0.63402	0.8902	0.44352	0.65135	0.89418	0.88677	0.72077	1.0641	0.84874	0.95407	1.14751	1.71979	0.84666	-	-	-	-	-	-	-
LIPID-N-0514	PI(20:3_18:0)	GP	PI	38	3	888.57278	[M-H]-	C47H85O13P	38.0952	32.0154	18.738	24.8154	17.2618	26.1738	26.5014	26.5647	14.8986	31.8072	26.0504	41.2839	33.5249	39.8652	28.5571	-	HMDB0009880	LMGP06010568	53480094	-	-	-
LIPID-N-0508	PI(18:1_18:2)	GP	PI	36	3	860.54148	[M-H]-	C45H81O13P	10.4179	15.8534	4.07875	8.9808	5.70536	5.81419	8.40801	8.73387	7.53623	14.959	7.03782	13.1753	6.22605	15.0602	6.73705	-	HMDB0009838	LMGP06010931	52928384	-	-	-
LIPID-N-0523	PI(17:0_20.4)	GP	PI	37	4	872.54148	[M-H]-	C46H81O13P	1.43829	1.33076	0.70873	0.76022	0.4102	0.53347	1.18208	0.87912	0.89469	1.49783	1.12395	0.82568	1.26628	2.09918	0.87481	-	-	LMGP06010004	9547141	-	-	-
LIPID-N-0509	PI(16:0_20:3)	GP	PI	36	3	860.54148	[M-H]-	C45H81O13P	15.6463	15.082	6.46138	8.56721	8.59969	7.53247	11.7064	10.8743	6.41546	14.7084	10.7353	14.0444	8.35249	20.0289	8.12469	-	HMDB0009788	LMGP06010875	52928328	-	-	-
LIPID-N-0548	PI(16:0_22:6)	GP	PI	38	6	882.52583	[M-H]-	C47H79O13P	N/A	0.19267	N/A	N/A	N/A	0.10849	0.1081	0.09728	0.08676	0.1361	0.16261	N/A	0.2318	0.48532	0.21719	-	-	LMGP06010011	52927464	-	-	-
LIPID-N-0879	PMeOH(16:0_18:1)	GP	PMeOH	34	1	688.50431	[M-H]-	C38H73O8P	1.35083	1.49952	2.105	1.18168	2.43623	2.27273	1.55863	1.72957	1.28986	1.25301	1.68067	2.51852	1.7864	1.18922	1.14128	-	-	-	-	-	-	-
LIPID-N-0881	PMeOH(16:0_18:2)	GP	PMeOH	34	2	686.48866	[M-H]-	C38H71O8P	0.76774	0.892	1.07017	0.61546	0.69235	0.81419	0.87226	0.99379	0.80193	0.6506	0.70903	0.93333	0.79981	0.67405	0.78934	-	-	-	-	-	-	-
LIPID-N-0882	PMeOH(18:0_18:2)	GP	PMeOH	36	2	714.51996	[M-H]-	C40H75O8P	0.22449	0.20154	0.19586	0.12802	0.12389	0.18432	0.15729	0.17774	0.29324	0.15614	0.1229	0.31062	0.19013	0.11218	0.23881	-	-	-	-	-	-	-
LIPID-N-0892	PMeOH(18:0_22:4)	GP	PMeOH	40	4	766.55126	[M-H]-	C44H79O8P	0.69971	0.65574	0.59566	0.58099	0.62988	0.50949	0.56721	0.44482	0.59903	0.5494	0.40704	0.57778	0.35201	0.21762	0.29211	-	-	-	-	-	-	-
LIPID-N-0877	PMeOH(16:0_16:0)	GP	PMeOH	32	0	662.48866	[M-H]-	C36H71O8P	4.81535	5.01446	5.55275	4.74151	5.93441	4.91508	4.48999	4.32871	4.97585	5.25301	4.69538	4.84938	4.72701	3.49061	4.42433	-	-	-	-	-	-	-
LIPID-N-0570	PS(18:0_18:1)	GP	PS	36	1	789.55199	[M-H]-	C42H80NO10P	12.4004	16.6635	13.2055	34.4658	7.10047	10.2697	18.8179	8.75299	9.66184	73.8313	19.0336	N/A	14.0421	13.3654	11.4429	C02737	HMDB0010163	LMGP03010025	59720717	-	59720717	ko00260,ko00564,ko01100,ko05140,ko05146,ko05322
LIPID-N-0563	PS(18:0_18:0)	GP	PS	36	0	791.56764	[M-H]-	C42H82NO10P	17006.8	25650.9	13912.2	67946.8	17449.2	19300.7	24404.2	12422.4	17990.3	51277.1	17352.9	172049	10191.6	15811.3	11121.2	C02737	HMDB0012378	LMGP03010036	9547096	-	-	ko00260,ko00564,ko01100,ko05140,ko05146,ko05322
LIPID-N-0567	PS(16:0_18:1)	GP	PS	34	1	761.52069	[M-H]-	C40H76NO10P	23.7123	21.0222	18.9197	72.6736	15.4919	26.3736	28.5987	23.5069	22.8019	86.1687	23.7395	207.407	24.7126	35.0506	22.5239	C02737	HMDB0012357	LMGP03010007	5283499	-	-	ko00260,ko00564,ko01100,ko05140,ko05146,ko05322
LIPID-N-0572	PS(18:1_20:0)	GP	PS	38	1	817.58329	[M-H]-	C44H84NO10P	72.4976	116.297	40.3836	190.645	65.1744	57.1429	73.9752	42.0449	53.1401	248.675	49.7899	991.605	30.6513	65.0939	29.9648	C02737	HMDB0112350	LMGP03010957	131819724	-	-	ko00260,ko00564,ko01100,ko05140,ko05146,ko05322
LIPID-N-0577	PS(18:0_18:2)	GP	PS	36	2	787.53634	[M-H]-	C42H78NO10P	28.3771	55.1591	19.8284	56.3269	24.1541	37.3626	62.7264	31.9159	29.7584	117.59	36.5546	170.272	37.7395	38.7097	39.0146	C02737	HMDB0012380	LMGP03010031	9547091	-	-	ko00260,ko00564,ko01100,ko05140,ko05146,ko05322
LIPID-N-0589	PS(18:0_20:4)	GP	PS	38	4	811.53634	[M-H]-	C44H78NO10P	47.2303	71.3597	32.5088	171.344	50.8069	68.7313	77.979	39.5604	63.3816	160.193	56.0924	365.432	56.705	59.7015	40.2212	C02737	HMDB0012383	LMGP03010039	24779545	-	-	ko00260,ko00564,ko01100,ko05140,ko05146,ko05322
LIPID-N-0595	PS(18:0_22:5)	GP	PS	40	5	837.55199	[M-H]-	C46H80NO10P	26.2391	19.2864	19.0409	86.4599	17.4284	21.7782	15.1382	21.2136	18.7633	76.1446	14.3697	203.457	9.69349	11.4588	14.7411	C02737	HMDB0010166	-	53480355	-	-	ko00260,ko00564,ko01100,ko05140,ko05146,ko05322
LIPID-N-0596	PS(16:0_22:6)	GP	PS	38	6	807.50504	[M-H]-	C44H74NO10P	10.6511	13.8091	5.39122	22.8459	9.18272	8.83117	15.7293	9.80411	12.4058	28.3374	13.4454	58.4691	15.7854	13.2114	13.0518	C02737	HMDB0012362	LMGP03010043	46891805	-	-	ko00260,ko00564,ko01100,ko05140,ko05146,ko05322
LIPID-N-0569	PS(18:0_17:1)	GP	PS	35	1	775.53634	[M-H]-	C41H78NO10P	156.851	252.652	110.449	484.49	163.873	161.239	221.163	65.9341	110.531	524.337	142.227	1473.58	60.728	174.868	88.8889	C02737	-	LMGP03010313	52925423	-	-	ko00260,ko00564,ko01100,ko05140,ko05146,ko05322
LIPID-N-0598	PS(18:0_22:6)	GP	PS	40	6	835.53634	[M-H]-	C46H78NO10P	63.9456	90.839	48.0565	168.587	42.8943	58.1419	93.2317	46.2494	56.4251	202.41	77.7311	408.889	87.3563	77.8045	65.7617	C02737	HMDB0010167	LMGP03010040	24779546	-	59720717	ko00260,ko00564,ko01100,ko05140,ko05146,ko05322
LIPID-P-1568	SM(d18:1/26:0)	SP	SM	44	1	842.72408	[M+H]+	C49H99N2O6P	0.42954	0.47059	0.25139	0.48548	0.45914	0.39361	0.40991	0.37267	0.29855	0.52145	0.23424	0.48593	0.26245	0.48628	0.3097	C00550	-	LMSP03010026	44260136	-	-	ko00600,ko01100,ko04071,ko04217
LIPID-P-0745	SM(d18:1/23:0)	SP	SM	41	1	800.67713	[M+H]+	C46H93N2O6P	23.8095	28.9296	22.211	34.9582	27.5898	30.8691	28.2173	27.7114	22.2222	29.9759	19.6429	30.6173	23.2759	32.2581	19.6078	C00550	HMDB0012105	LMSP03010078	46891684	-	-	ko00600,ko01100,ko04071,ko04217
LIPID-P-0747	SM(d18:1/25:0)	SP	SM	43	1	828.70843	[M+H]+	C48H97N2O6P	1.01069	1.37898	0.92277	1.77253	1.15565	1.44855	1.49666	1.45246	1.01449	1.27229	0.73004	1.31358	1.05364	1.54068	0.90297	C00550	-	LMSP03010027	44260137	-	-	ko00600,ko01100,ko04071,ko04217
LIPID-P-0764	SM(d18:2/23:1)	SP	SM	41	3	796.64583	[M+H]+	C46H89N2O6P	15.2575	18.3221	14.3362	17.6268	14.9922	16.8831	17.5405	15.5757	12.9469	16.3855	16.1765	18.7654	17.6245	17.6216	12.1669	C00550	-	-	-	-	-	ko00600,ko01100,ko04071,ko04217
LIPID-P-0761	SM(d18:2/18:1)	SP	SM	36	3	726.56758	[M+H]+	C41H79N2O6P	37.9981	49.7589	34.3261	57.3117	40.2915	35.4645	49.6664	35.0693	35.8454	54.5542	35.5042	52.2469	59.8659	52.961	30.8698	C00550	-	LMSP03010047	52931155	-	-	ko00600,ko01100,ko04071,ko04217
LIPID-P-0760	SM(d18:1/26:1)	SP	SM	44	2	840.70843	[M+H]+	C49H97N2O6P	0.74247	0.69527	0.6108	0.97489	0.63925	0.86014	0.81888	0.77879	0.60966	0.73446	0.7605	0.73086	0.66092	0.92441	0.51684	C00550	HMDB0013461	LMSP03010009	44260128	-	-	ko00600,ko01100,ko04071,ko04217
LIPID-P-0758	SM(d18:1/24:1)	SP	SM	42	2	812.67713	[M+H]+	C47H93N2O6P	0.89116	0.7541	0.77335	0.97883	0.69547	0.92907	0.91325	0.82848	0.63575	0.89639	0.66702	0.93926	0.81992	0.8493	0.6174	C00550	HMDB0012107	LMSP03010007	44260126	-	-	ko00600,ko01100,ko04071,ko04217
LIPID-P-0755	SM(d18:1/21:1)	SP	SM	39	2	770.63018	[M+H]+	C44H87N2O6P	22.2546	16.1042	20.9995	21.8611	23.3212	19.7802	32.2212	20.7358	25.7971	16.8675	13.7605	25.8765	14.8467	21.8585	19.4067	C00550	-	LMSP03010064	52931187	-	-	ko00600,ko01100,ko04071,ko04217
LIPID-P-0751	SM(d18:1/17:1)	SP	SM	35	2	714.56758	[M+H]+	C40H79N2O6P	0.70262	0.70685	0.67542	0.56524	0.58303	0.6993	0.69876	0.70521	0.64251	0.62747	0.6145	0.74173	0.57854	0.60183	0.70789	C00550	-	-	-	-	-	ko00600,ko01100,ko04071,ko04217
LIPID-P-0749	SM(d18:2/14:0)	SP	SM	32	2	672.52063	[M+H]+	C37H73N2O6P	0.08562	0.10511	0.0839	0.06647	0.10932	0.0951	0.1001	0.11849	0.11401	0.11373	0.1208	0.13333	0.11015	0.11748	0.0915	C00550	HMDB0240637	LMSP03010034	52931131	2292199-25-6	-	ko00600,ko01100,ko04071,ko04217
LIPID-P-0748	SM(d20:0/24:1)	SP	SM	44	1	842.72408	[M+H]+	C49H99N2O6P	0.3965	0.48698	0.32004	0.62038	0.4633	0.63536	0.51096	0.51027	0.31981	0.51952	0.31303	0.47802	0.39464	0.53828	0.36802	C00550	-	LMSP03010088	52931231	-	-	ko00600,ko01100,ko04071,ko04217
LIPID-P-0746	SM(d18:1/24:0)	SP	SM	42	1	814.69278	[M+H]+	C47H95N2O6P	0.35957	0.40212	0.28874	0.49138	0.37272	0.42757	0.41373	0.43956	0.32947	0.42313	0.30987	0.37136	0.31034	0.45835	0.28356	C00550	HMDB0011697	LMSP03010008	5283595	-	-	ko00600,ko01100,ko04071,ko04217
LIPID-P-0741	SM(d18:1/19:0)	SP	SM	37	1	744.61453	[M+H]+	C42H85N2O6P	51.7007	64.513	59.162	56.9178	68.7142	57.7423	68.6368	65.6474	68.6957	62.747	57.563	70.1235	61.6858	58.9312	53.7959	C00550	-	LMSP03010055	52931171	-	-	ko00600,ko01100,ko04071,ko04217
LIPID-P-0740	SM(d18:1/18:0)	SP	SM	36	1	730.59888	[M+H]+	C41H83N2O6P	1.2828	1.30183	1.19132	1.35894	1.15565	1.23876	1.3918	1.17535	1.24638	1.10843	1.06092	1.29383	1.43678	1.29032	1.00553	C00550	HMDB0001348	LMSP03010001	5283588	-	-	ko00600,ko01100,ko04071,ko04217
LIPID-P-0738	SM(d18:1/16:0)	SP	SM	34	1	702.56758	[M+H]+	C39H79N2O6P	15.5491	14.8505	15.9515	12.9985	12.8058	13.6863	15.7293	13.7601	15.4589	14.1687	15.3361	14.9136	14.9425	13.7699	16.5912	C00550	HMDB0010169	LMSP03010003	5283590	-	-	ko00600,ko01100,ko04071,ko04217
LIPID-P-0739	SM(d18:1/17:0)	SP	SM	35	1	716.58323	[M+H]+	C40H81N2O6P	12.828	11.1861	12.317	10.0443	9.45341	12.987	11.6301	11.6579	13.8164	10.4096	11.2395	11.6543	11.7816	9.62927	12.368	C00550	-	LMSP03010044	46891763	-	-	ko00600,ko01100,ko04071,ko04217
LIPID-P-0736	SM(d18:1/14:0)	SP	SM	32	1	674.53628	[M+H]+	C37H75N2O6P	0.13411	0.16008	0.10803	0.11029	0.1645	0.14186	0.1592	0.17296	0.14396	0.14169	0.1313	0.17185	0.14847	0.14733	0.11262	C00550	HMDB0012097	LMSP03010028	11433862	-	-	ko00600,ko01100,ko04071,ko04217
LIPID-P-0729	SM(d18:0/14:0)	SP	SM	32	0	676.55193	[M+H]+	C37H77N2O6P	1.11759	1.24397	0.98637	1.04382	1.34305	1.18881	1.28694	1.43335	1.19807	1.48434	1.13445	1.20494	1.4272	1.20366	0.93012	C00550	HMDB0012085	LMSP03010030	44260138	-	-	ko00600,ko01100,ko04071,ko04217
LIPID-P-0737	SM(d18:1/15:0)	SP	SM	33	1	688.55193	[M+H]+	C38H77N2O6P	6.37512	7.59884	6.47148	6.07582	6.46538	7.28272	7.77884	7.56808	8.09662	7.85542	6.92227	8.85926	6.7433	7.02937	7.5817	C00550	-	LMSP03010038	52931139	-	-	ko00600,ko01100,ko04071,ko04217
LIPID-P-0731	SM(d18:0/17:0)	SP	SM	35	0	718.59888	[M+H]+	C40H83N2O6P	5.79203	6.15236	6.72388	5.52437	5.98647	7.37263	6.10105	6.28763	6.26087	5.69639	7.20588	7.91111	7.21264	5.58498	6.28457	C00550	-	LMSP03010046	52931153	-	-	ko00600,ko01100,ko04071,ko04217
LIPID-P-0732	SM(d18:0/18:0)	SP	SM	36	0	732.61453	[M+H]+	C41H85N2O6P	7.90087	9.35391	6.44119	9.1679	8.54763	7.06294	8.95138	7.0903	4.87923	7.0747	5.08403	6.99259	8.74521	7.11603	6.12368	C00550	HMDB0012087	LMSP03010020	44260130	-	-	ko00600,ko01100,ko04071,ko04217
LIPID-P-0730	SM(d18:0/16:0)	SP	SM	34	0	704.58323	[M+H]+	C39H81N2O6P	0.54325	0.73963	0.46845	0.61054	0.64237	0.54645	0.72927	0.55996	0.64638	0.81446	0.70903	0.57185	0.71073	0.57198	0.73303	C00550	HMDB0010168	LMSP03010004	9939965	-	-	ko00600,ko01100,ko04071,ko04217
LIPID-P-0735	SM(d18:1/12:0)	SP	SM	30	1	646.50498	[M+H]+	C35H71N2O6P	0.22449	0.23915	0.2312	0.22058	0.20718	0.24376	0.25739	0.26278	0.22029	0.22747	0.22479	0.2716	0.24808	0.25518	0.23529	C00550	HMDB0012096	LMSP03010002	44260123	-	-	ko00600,ko01100,ko04071,ko04217
LIPID-P-0095	SPH(d16:1)	SP	SPH	16	1	271.25113	[M+H]+	C16H33NO2	1.80175	1.50627	1.73448	2.63909	1.56169	1.78022	1.60534	1.90731	2.31884	1.82747	3.02521	1.92198	3.2567	2.42658	3.43891	C00836	-	LMSP01040008	14767871	-	-	ko00600,ko01100,ko04071
LIPID-P-0094	SPH(d18:0)	SP	SPH	18	0	301.29808	[M+H]+	C18H39NO2	0.68999	0.60945	0.73094	0.66962	0.67673	0.73926	0.7245	0.79121	0.76715	0.56096	0.71849	0.75457	0.8908	0.68753	0.63952	C00836	HMDB0000269	LMSP01020001	91486	-	-	ko00600,ko01100,ko04071
LIPID-P-0096	SPH(d18:1)	SP	SPH	18	1	299.28243	[M+H]+	C18H37NO2	8.08552	6.55738	5.89601	7.22797	7.37116	7.93207	8.14109	7.07119	5.97101	7.42169	7.52101	7.58519	8.85057	7.18344	7.13927	C00836	-	LMSP01010001	5280335	-	-	ko00600,ko01100,ko04071
LIPID-P-1139	TG(17:1_18:2_18:3)	GL	TG	53	6	864.72069	[M+NH4]+	C56H96O6	0.50146	0.61909	0.68854	0.77006	1.2556	1.65634	1.6816	0.76254	1.99034	0.99663	0.79412	0.65383	1.38697	0.93982	1.06586	C00422	-	LMGL03010254	9544218	-	-	ko00561,ko01100,ko04714,ko04923,ko04931,ko04975,ko04977,ko04979,ko05417
LIPID-P-1138	TG(16:0_18:2_18:4)	GL	TG	52	6	850.70504	[M+NH4]+	C55H94O6	1.72012	2.95082	3.12973	3.13146	3.72723	4.45554	3.73689	3.80315	6.58937	5.2241	3.40336	4.00988	4.13793	3.56283	4.34389	C00422	HMDB0044271	LMGL03015732	56939514	-	-	ko00561,ko01100,ko04714,ko04923,ko04931,ko04975,ko04977,ko04979,ko05417
LIPID-P-1145	TG(16:0_16:1_22:5)	GL	TG	54	6	878.73634	[M+NH4]+	C57H98O6	6.78328	7.05882	6.6633	7.64156	9.9115	10.4695	7.49285	8.04587	11.401	6.84337	7.85714	7.40741	10.8429	8.01156	8.92911	C00422	HMDB0044073	LMGL03010525	9544488	-	-	ko00561,ko01100,ko04714,ko04923,ko04931,ko04975,ko04977,ko04979,ko05417
LIPID-P-1137	TG(16:1_18:2_18:3)	GL	TG	52	6	850.70504	[M+NH4]+	C55H94O6	7.65792	8.9296	9.49016	11.2457	13.8886	18.1618	17.0829	11.333	22.8019	15.6337	9.09664	9.38272	14.7126	11.7477	13.1724	C00422	HMDB0048751	LMGL03010193	9544158	-	-	ko00561,ko01100,ko04714,ko04923,ko04931,ko04975,ko04977,ko04979,ko05417
LIPID-P-1144	TG(16:0_18:2_20:4)	GL	TG	54	6	878.73634	[M+NH4]+	C57H98O6	75.0243	75.6027	90.2575	94.7317	116.398	129.67	97.9981	100.143	141.643	87.7108	83.6135	96.5926	129.885	114.203	103.57	C00422	HMDB0005391	LMGL03010399	9544362	-	-	ko00561,ko01100,ko04714,ko04923,ko04931,ko04975,ko04977,ko04979,ko05417
LIPID-P-1142	TG(18:1_18:2_18:3)	GL	TG	54	6	878.73634	[M+NH4]+	C57H98O6	74.8299	77.1456	82.7865	85.869	99.7397	132.867	132.888	91.5432	174.686	104.482	83.6135	72.2963	146.935	82.0414	111.614	C00422	HMDB0010481	LMGL03010373	53480537	-	-	ko00561,ko01100,ko04714,ko04923,ko04931,ko04975,ko04977,ko04979,ko05417
LIPID-P-1146	TG(16:0_16:0_22:6)	GL	TG	54	6	878.73634	[M+NH4]+	C57H98O6	6.49174	8.40887	6.48157	10.4973	13.4513	10.6294	8.42707	10.1481	14.2222	10.0626	9.4958	8.23704	12.931	11.4781	9.71342	C00422	HMDB0010418	LMGL03010526	9544489	-	-	ko00561,ko01100,ko04714,ko04923,ko04931,ko04975,ko04977,ko04979,ko05417
LIPID-P-0837	TG(16:0_16:0_16:1)	GL	TG	48	1	804.72069	[M+NH4]+	C51H96O6	270.165	372.228	348.309	289.513	381.052	302.697	333.651	373.626	266.667	384.578	404.412	376.296	350.575	345.691	356.963	C00422	HMDB0005359	LMGL03010017	9543986	-	-	ko00561,ko01100,ko04714,ko04923,ko04931,ko04975,ko04977,ko04979,ko05417
LIPID-P-1150	TG(18:0_18:2_20:4)	GL	TG	56	6	906.76764	[M+NH4]+	C59H102O6	41.9825	27.1938	34.1242	35.2536	37.2722	42.957	35.2717	39.9427	44.4444	31.2289	34.4538	28.0494	53.2567	39.0949	36.1991	C00422	HMDB0005412	LMGL03010676	9544638	-	-	ko00561,ko01100,ko04714,ko04923,ko04931,ko04975,ko04977,ko04979,ko05417
LIPID-P-1151	TG(16:0_18:0_22:6)	GL	TG	56	6	906.76764	[M+NH4]+	C59H102O6	5.15063	5.99807	5.37102	7.56278	8.0583	8.87113	5.96759	5.79073	8.52174	6.11084	7.01681	5.51111	8.58238	7.54935	7.42081	C00422	HMDB0043939	LMGL03010853	9544814	-	-	ko00561,ko01100,ko04714,ko04923,ko04931,ko04975,ko04977,ko04979,ko05417
LIPID-P-1135	TG(16:0_16:1_20:5)	GL	TG	52	6	850.70504	[M+NH4]+	C55H94O6	1.69485	2.91225	3.37203	2.26489	3.06091	3.0969	3.58437	2.61825	4.96618	4.04819	1.93487	3.00247	3.40996	3.42802	3.70035	C00422	HMDB0044077	LMGL03010215	9544180	-	-	ko00561,ko01100,ko04714,ko04923,ko04931,ko04975,ko04977,ko04979,ko05417
LIPID-P-1152	TG(18:2_18:2_20:2)	GL	TG	56	6	906.76764	[M+NH4]+	C59H102O6	1.15646	1.38862	1.83746	2.89513	2.18636	3.12687	1.3346	2.3698	2.64734	1.63855	1.67017	1.8963	2.57663	1.70438	2.52388	C00422	HMDB0010491	LMGL03010663	9544625	-	-	ko00561,ko01100,ko04714,ko04923,ko04931,ko04975,ko04977,ko04979,ko05417
LIPID-P-1169	TG(18:2_18:2_18:3)	GL	TG	54	7	876.72069	[M+NH4]+	C57H96O6	4.42177	5.1109	5.6739	7.484	7.62103	11.8881	10.5815	7.19541	19.1304	8.80964	4.86345	5.61975	9.56897	8.81078	8.73806	C00422	HMDB0010490	LMGL03010420	9544383	-	-	ko00561,ko01100,ko04714,ko04923,ko04931,ko04975,ko04977,ko04979,ko05417
LIPID-P-1170	TG(16:0_18:2_20:5)	GL	TG	54	7	876.72069	[M+NH4]+	C57H96O6	4.37318	4.72517	4.54316	4.43131	6.2051	8.63137	5.7388	6.05829	6.68599	6.18795	5.56723	6.14321	6.72414	6.02792	6.01307	C00422	HMDB0044273	LMGL03010451	9544414	-	-	ko00561,ko01100,ko04714,ko04923,ko04931,ko04975,ko04977,ko04979,ko05417
LIPID-P-1149	TG(16:0_18:1_22:5)	GL	TG	56	6	906.76764	[M+NH4]+	C59H102O6	29.5433	27.5796	26.8551	33.8749	41.4368	42.7572	28.7893	37.4582	38.0676	27.5663	34.874	32	58.2375	33.895	35.7969	C00422	HMDB0044134	LMGL03010849	9544810	-	-	ko00561,ko01100,ko04714,ko04923,ko04931,ko04975,ko04977,ko04979,ko05417
LIPID-P-1125	TG(16:0_18:1_24:4)	GL	TG	58	5	936.81459	[M+NH4]+	C61H108O6	3.18756	3.39441	3.9576	4.64796	5.62207	5.35465	3.98475	5.31295	4.71498	4.06747	3.55042	4.85926	6.16858	4.67983	3.68024	C00422	-	-	-	-	-	ko00561,ko01100,ko04714,ko04923,ko04931,ko04975,ko04977,ko04979,ko05417
LIPID-P-1098	TG(16:0_16:1_20:4)	GL	TG	52	5	852.72069	[M+NH4]+	C55H96O6	22.1574	33.1726	25.2398	29.3452	39.3545	33.1668	28.5987	40.1338	37.8744	32	34.2437	35.358	41.1877	40.0578	33.1825	C00422	HMDB0005380	LMGL03010185	9544150	-	-	ko00561,ko01100,ko04714,ko04923,ko04931,ko04975,ko04977,ko04979,ko05417
LIPID-P-1116	TG(18:0_18:1_20:4)	GL	TG	56	5	908.78329	[M+NH4]+	C59H104O6	49.5627	51.4947	46.845	39.9803	47.8917	64.1359	56.0534	49.8805	61.256	33.1566	50.6302	43.8518	79.1188	43.1391	64.555	C00422	HMDB0005406	LMGL03010615	9544577	-	-	ko00561,ko01100,ko04714,ko04923,ko04931,ko04975,ko04977,ko04979,ko05417
LIPID-P-1114	TG(16:0_18:1_22:4)	GL	TG	56	5	908.78329	[M+NH4]+	C59H104O6	19.6307	21.9865	16.6381	23.8306	31.0255	30.3696	22.1163	25.6092	26.4734	19.8554	20.3992	21.9259	33.3333	25.0361	23.7305	C00422	HMDB0044128	LMGL03010775	9544736	-	-	ko00561,ko01100,ko04714,ko04923,ko04931,ko04975,ko04977,ko04979,ko05417
LIPID-P-1113	TG(18:0_18:3_20:2)	GL	TG	56	5	908.78329	[M+NH4]+	C59H104O6	3.18756	2.2758	2.48359	2.30428	4.08121	4.47552	3.71783	2.21691	4.71498	2.13976	2.0042	2.40988	4.61686	2.48435	3.64002	C00422	HMDB0045114	LMGL03010601	9544563	-	-	ko00561,ko01100,ko04714,ko04923,ko04931,ko04975,ko04977,ko04979,ko05417
LIPID-P-1108	TG(17:0_18:1_20:4)	GL	TG	55	5	894.76764	[M+NH4]+	C58H102O6	1.26336	1.04725	1.37304	1.27031	1.25976	1.51848	1.27169	0.90779	1.81256	1.18554	1.05672	0.9837	1.93487	0.66827	1.54852	C00422	-	LMGL03010448	-	-	-	ko00561,ko01100,ko04714,ko04923,ko04931,ko04975,ko04977,ko04979,ko05417
LIPID-P-1106	TG(16:1_18:1_20:3)	GL	TG	54	5	880.75199	[M+NH4]+	C57H100O6	4.19825	3.91514	4.84604	4.56918	5.14315	7.25275	5.45281	5.31295	7.74879	5.8988	6.84874	5.37284	6.7433	3.11988	6.99849	C00422	HMDB0048643	LMGL03010352	9544316	-	-	ko00561,ko01100,ko04714,ko04923,ko04931,ko04975,ko04977,ko04979,ko05417
LIPID-P-1105	TG(16:0_18:1_20:4)	GL	TG	54	5	880.75199	[M+NH4]+	C57H100O6	176.871	194.793	180.313	212.703	264.446	257.742	219.256	229.336	272.464	183.133	204.832	209.383	247.126	250.361	227.25	C00422	HMDB0005385	LMGL03010355	9544319	-	-	ko00561,ko01100,ko04714,ko04923,ko04931,ko04975,ko04977,ko04979,ko05417
LIPID-P-1104	TG(18:1_18:2_18:2)	GL	TG	54	5	880.75199	[M+NH4]+	C57H100O6	153.547	137.898	148.41	168.39	166.58	251.748	241.182	155.757	326.57	157.108	128.151	130.37	250	163.698	221.217	C00422	HMDB0005461	LMGL03010327	25240373	-	-	ko00561,ko01100,ko04714,ko04923,ko04931,ko04975,ko04977,ko04979,ko05417
LIPID-P-1102	TG(15:0_18:1_20:4)	GL	TG	53	5	866.73634	[M+NH4]+	C56H98O6	0.7036	1.03954	0.99344	1.15214	1.53045	1.64036	1.02383	1.14859	1.68502	1.20096	1.13025	1.16938	1.7682	1.28455	1.12619	C00422	HMDB0043268	LMGL03015156	56938938	-	-	ko00561,ko01100,ko04714,ko04923,ko04931,ko04975,ko04977,ko04979,ko05417
LIPID-P-1101	TG(17:1_18:2_18:2)	GL	TG	53	5	866.73634	[M+NH4]+	C56H98O6	2.38095	2.78689	2.66532	3.27917	3.07132	4.73526	4.85224	2.93359	5.65217	2.62169	2.72059	2.59753	4.84674	2.72508	3.56963	C00422	-	LMGL03010218	9544183	-	-	ko00561,ko01100,ko04714,ko04923,ko04931,ko04975,ko04977,ko04979,ko05417
LIPID-P-1099	TG(14:0_16:0_22:5)	GL	TG	52	5	852.72069	[M+NH4]+	C55H96O6	1.02235	1.48698	1.20343	1.28804	1.60333	2.1978	1.73308	1.61491	1.78551	1.8506	1.44748	1.53284	1.9023	1.37121	0.96933	C00422	HMDB0042143	LMGL03014245	56938034	-	-	ko00561,ko01100,ko04714,ko04923,ko04931,ko04975,ko04977,ko04979,ko05417
LIPID-P-1171	TG(16:0_16:1_22:6)	GL	TG	54	7	876.72069	[M+NH4]+	C57H96O6	9.42663	12.8833	8.8844	10.8912	17.5117	13.6863	11.3632	11.8681	15.6715	12.0868	14.2437	10.4691	17.433	12.7106	13.8763	C00422	HMDB0044079	LMGL03010586	9544548	-	-	ko00561,ko01100,ko04714,ko04923,ko04931,ko04975,ko04977,ko04979,ko05417
LIPID-P-1097	TG(16:1_18:1_18:3)	GL	TG	52	5	852.72069	[M+NH4]+	C55H96O6	104.956	102.989	108.228	125.062	157.626	174.426	151.001	131.868	181.449	149.783	132.563	127.012	168.008	121.714	152.237	C00422	HMDB0048648	LMGL03010168	9544133	-	-	ko00561,ko01100,ko04714,ko04923,ko04931,ko04975,ko04977,ko04979,ko05417
LIPID-P-1096	TG(16:0_18:2_18:3)	GL	TG	52	5	852.72069	[M+NH4]+	C55H96O6	50.1458	59.2093	65.0177	63.0231	83.7064	99.7003	92.6597	74.5342	120.966	87.7108	58.8235	67.358	83.7165	71.6418	79.2358	C00422	HMDB0044263	LMGL03010167	25240367	-	-	ko00561,ko01100,ko04714,ko04923,ko04931,ko04975,ko04977,ko04979,ko05417
LIPID-P-1095	TG(16:1_18:2_18:2)	GL	TG	52	5	852.72069	[M+NH4]+	C55H96O6	76.8708	79.0743	79.4548	89.808	113.483	128.871	124.881	93.9321	168.116	99.2771	87.605	89.1852	119.732	91.5744	115.636	C00422	HMDB0005446	LMGL03010163	25240366	-	-	ko00561,ko01100,ko04714,ko04923,ko04931,ko04975,ko04977,ko04979,ko05417
LIPID-P-1124	TG(18:0_18:1_22:4)	GL	TG	58	5	936.81459	[M+NH4]+	C61H108O6	0.99514	1.19576	1.12468	1.74298	1.81989	1.11888	1.34795	1.05686	1.69082	0.83855	1.20168	0.96198	2.01149	1.35195	1.49221	C00422	HMDB0044956	LMGL03011144	131755969	-	-	ko00561,ko01100,ko04714,ko04923,ko04931,ko04975,ko04977,ko04979,ko05417
LIPID-P-1172	TG(18:1_18:2_18:4)	GL	TG	54	7	876.72069	[M+NH4]+	C57H96O6	2.39067	2.4108	2.32206	3.19055	3.08173	5.11489	4.49952	2.98137	5.1401	2.91084	2.77311	2.54815	5.49808	2.77323	3.19759	C00422	HMDB0049402	LMGL03016218	56940000	-	-	ko00561,ko01100,ko04714,ko04923,ko04931,ko04975,ko04977,ko04979,ko05417
LIPID-P-1216	TG(18:2_18:3_20:4)	GL	TG	56	9	900.72069	[M+NH4]+	C59H96O6	0.44509	0.58438	0.61585	0.93353	1.04112	1.26673	1.26597	1.0817	1.97101	0.95036	0.46429	0.78222	1.28544	1.26529	0.89291	C00422	HMDB0005448	LMGL03010876	9544831	-	-	ko00561,ko01100,ko04714,ko04923,ko04931,ko04975,ko04977,ko04979,ko05417
LIPID-P-1176	TG(18:1_18:2_20:4)	GL	TG	56	7	904.75199	[M+NH4]+	C59H100O6	21.38	14.5419	23.2206	20.6795	21.4472	29.5704	28.0267	20.4491	40.1932	21.7831	20.6723	15.9012	38.5057	23.3028	21.7195	C00422	HMDB0005462	LMGL03010741	9544702	-	-	ko00561,ko01100,ko04714,ko04923,ko04931,ko04975,ko04977,ko04979,ko05417
LIPID-P-0945	TG(24:0_18:1_18:1)	GL	TG	60	2	970.89284	[M+NH4]+	C63H118O6	0.13489	0.16991	0.16961	0.14023	0.25612	0.2957	0.18856	0.09345	0.10145	0.16733	N/A	0.16553	N/A	0.13558	0.11181	C00422	HMDB0047224	-	131758067	-	-	ko00561,ko01100,ko04714,ko04923,ko04931,ko04975,ko04977,ko04979,ko05417
LIPID-P-1032	TG(12:0_18:1_18:3)	GL	TG	48	4	798.67374	[M+NH4]+	C51H90O6	0.5345	0.77917	0.94094	0.57312	1.114	1.18681	1.28694	1.00717	1.40097	1.60386	0.78782	0.87111	N/A	1.2961	0.84062	C00422	-	LMGL03013463	56937253	-	-	ko00561,ko01100,ko04714,ko04923,ko04931,ko04975,ko04977,ko04979,ko05417
LIPID-P-0804	TG(18:0_18:0_18:0)	GL	TG	54	0	890.83024	[M+NH4]+	C57H110O6	N/A	1.51077	1.21824	1.09634	1.0203	1.53846	0.95329	0.55041	6.01609	0.76466	2.26191	3.52263	1.67305	1.19403	1.24016	C00422	HMDB0005393	LMGL03010002	11146	-	-	ko00561,ko01100,ko04714,ko04923,ko04931,ko04975,ko04977,ko04979,ko05417
LIPID-P-0777	TG(12:0_14:0_16:0)	GL	TG	42	0	722.64244	[M+NH4]+	C45H86O6	0.59475	0.69624	0.6421	0.53964	0.75794	0.64535	0.96663	0.64405	0.50628	0.66892	0.81513	0.66568	0.85441	0.69331	0.62946	C00422	HMDB0095276	LMGL03013211	131803451	-	-	ko00561,ko01100,ko04714,ko04923,ko04931,ko04975,ko04977,ko04979,ko05417
LIPID-P-0782	TG(14:0_14:0_16:0)	GL	TG	44	0	750.67374	[M+NH4]+	C47H90O6	3.22643	3.35583	3.83645	2.42245	3.41489	2.43756	3.60343	3.30626	2.51208	3.6241	3.27731	2.11358	3.18008	3.44728	2.23228	C00422	HMDB0042063	LMGL03012756	97045147	-	-	ko00561,ko01100,ko04714,ko04923,ko04931,ko04975,ko04977,ko04979,ko05417
LIPID-P-0784	TG(12:0_16:0_16:0)	GL	TG	44	0	750.67374	[M+NH4]+	C47H90O6	0.66278	0.56895	0.54316	0.51009	0.76835	0.68731	0.89037	0.93645	0.33816	0.58988	0.84664	0.55111	0.68008	0.77419	0.70387	C00422	HMDB0095566	LMGL03012664	101627647	-	-	ko00561,ko01100,ko04714,ko04923,ko04931,ko04975,ko04977,ko04979,ko05417
LIPID-P-0786	TG(14:0_16:0_16:0)	GL	TG	46	0	778.70504	[M+NH4]+	C49H94O6	10.69	10.5111	11.8122	7.99606	11.6606	8.78122	10.2002	12.5179	8.67633	8.77108	13.2353	9.41235	12.4521	10.4959	9.18049	C00422	HMDB0010411	LMGL03012786	545606	-	-	ko00561,ko01100,ko04714,ko04923,ko04931,ko04975,ko04977,ko04979,ko05417
LIPID-P-0787	TG(15:0_16:0_16:0)	GL	TG	47	0	792.72069	[M+NH4]+	C50H96O6	1.31195	1.63934	1.52448	1.88085	1.33264	1.67832	1.64919	1.39513	2.47343	1.50361	1.95378	1.27407	2.9023	1.47328	1.63901	C00422	HMDB0043019	LMGL03012900	56936694	-	-	ko00561,ko01100,ko04714,ko04923,ko04931,ko04975,ko04977,ko04979,ko05417
LIPID-P-0788	TG(16:0_16:0_16:0)	GL	TG	48	0	806.73634	[M+NH4]+	C51H98O6	26.9518	37.8656	30.1531	27.6383	32.5525	31.9015	30.1239	26.2462	64.4121	26.0883	49.93	42.6008	45.6577	25.6139	47.5951	C00422	HMDB0005356	LMGL03010001	11147	555-44-2	-	ko00561,ko01100,ko04714,ko04923,ko04931,ko04975,ko04977,ko04979,ko05417
LIPID-P-0789	TG(14:0_16:0_18:0)	GL	TG	48	0	806.73634	[M+NH4]+	C51H98O6	11.8173	10.7618	13.8314	10.8715	9.9115	10.4496	14.49	11.2757	13.2367	9.71566	17.7731	8.80988	19.5402	10.9196	15.0628	C00422	HMDB0042124	LMGL03014225	131753268	-	-	ko00561,ko01100,ko04714,ko04923,ko04931,ko04975,ko04977,ko04979,ko05417
LIPID-P-0791	TG(16:0_16:0_17:0)	GL	TG	49	0	820.75199	[M+NH4]+	C52H100O6	1.12731	1.50434	1.76678	1.22107	0.97241	1.73826	1.57293	1.13712	3.35266	0.93687	1.94328	1.74815	2.75862	0.89649	1.99095	C00422	HMDB0104223	LMGL03010019	9543988	-	-	ko00561,ko01100,ko04714,ko04923,ko04931,ko04975,ko04977,ko04979,ko05417
LIPID-P-0792	TG(15:0_16:0_18:0)	GL	TG	49	0	820.75199	[M+NH4]+	C52H100O6	0.77162	0.77531	0.86623	0.72477	0.65799	0.68731	1.15157	0.74725	1.25797	0.83277	1.13445	0.96988	2.10728	0.72027	1.69532	C00422	HMDB0043020	LMGL03015009	56938798	-	-	ko00561,ko01100,ko04714,ko04923,ko04931,ko04975,ko04977,ko04979,ko05417
LIPID-P-0793	TG(16:0_16:0_18:0)	GL	TG	50	0	834.76764	[M+NH4]+	C53H102O6	26.725	56.7985	46.0374	42.2452	36.3352	42.4575	35.7483	26.4692	121.739	29.1084	67.6471	87.2099	90.7088	36.0135	63.1473	C00422	HMDB0005357	LMGL03010004	99649112	-	-	ko00561,ko01100,ko04714,ko04923,ko04931,ko04975,ko04977,ko04979,ko05417
LIPID-P-0800	TG(16:0_18:0_18:0)	GL	TG	52	0	862.79894	[M+NH4]+	C55H106O6	17.4927	35.2941	36.951	24.8154	23.4253	28.1718	23.4509	15.6713	110.145	17.1566	59.0336	69.2346	46.9349	22.2436	37.2046	C00422	HMDB0005365	LMGL03010069	99647664	-	-	ko00561,ko01100,ko04714,ko04923,ko04931,ko04975,ko04977,ko04979,ko05417
LIPID-P-0827	TG(12:0_16:0_16:1)	GL	TG	44	1	748.65809	[M+NH4]+	C47H88O6	1.49077	2.10222	1.87986	1.76465	2.10307	1.37063	2.1163	2.15958	1.70435	2.35181	2.37395	1.33531	1.70115	2.40732	1.51835	C00422	-	LMGL03013322	56937112	-	-	ko00561,ko01100,ko04714,ko04923,ko04931,ko04975,ko04977,ko04979,ko05417
LIPID-P-0828	TG(10:0_16:0_18:1)	GL	TG	44	1	748.65809	[M+NH4]+	C47H88O6	3.22643	3.58727	3.73549	3.30871	4.06039	3.53646	3.79409	4.2236	1.6058	3.83614	3.92857	3.57531	2.73946	4.21762	2.63449	C00422	-	-	-	-	-	ko00561,ko01100,ko04714,ko04923,ko04931,ko04975,ko04977,ko04979,ko05417
LIPID-P-0829	TG(12:0_14:0_18:1)	GL	TG	44	1	748.65809	[M+NH4]+	C47H88O6	2.42954	3.66442	3.93741	2.85574	4.83082	2.91708	3.87035	4.56761	2.97585	4.45301	3.71849	3.57531	3.04598	4.5065	2.45349	C00422	-	LMGL03013217	56937007	-	-	ko00561,ko01100,ko04714,ko04923,ko04931,ko04975,ko04977,ko04979,ko05417
LIPID-P-1177	TG(16:0_18:1_22:6)	GL	TG	56	7	904.75199	[M+NH4]+	C59H100O6	63.7512	83.703	58.1525	82.324	97.0328	109.091	69.7807	81.7965	97.0048	83.4699	67.8571	56.0988	114.751	77.9971	78.6325	C00422	HMDB0044135	LMGL03010925	9544886	-	-	ko00561,ko01100,ko04714,ko04923,ko04931,ko04975,ko04977,ko04979,ko05417
LIPID-P-1181	TG(18:0_18:1_22:6)	GL	TG	58	7	932.78329	[M+NH4]+	C61H104O6	4.87852	4.01157	3.04897	4.74643	4.74753	5.31469	4.00381	3.51648	5.4686	4.24096	3.82353	2.5679	5.49808	4.21762	4.76621	C00422	HMDB0044936	LMGL03011311	9545272	-	-	ko00561,ko01100,ko04714,ko04923,ko04931,ko04975,ko04977,ko04979,ko05417
LIPID-P-1196	TG(18:2_18:3_18:3)	GL	TG	54	8	874.70504	[M+NH4]+	C57H94O6	0.66472	0.70395	0.36749	0.516	0.5393	1.29471	1.20305	0.66699	2.31884	0.90602	0.72479	0.67753	1.19157	0.80501	0.73203	C00422	HMDB0052637	LMGL03010471	9544434	-	-	ko00561,ko01100,ko04714,ko04923,ko04931,ko04975,ko04977,ko04979,ko05417
LIPID-P-1197	TG(16:1_16:1_22:6)	GL	TG	54	8	874.70504	[M+NH4]+	C57H94O6	0.63168	1.00868	0.67037	1.28804	1.924	1.08691	0.9266	0.67272	1.4628	1.28193	0.85084	1.03309	1.06705	1.24025	1.28105	C00422	HMDB0048609	LMGL03010649	9544611	-	-	ko00561,ko01100,ko04714,ko04923,ko04931,ko04975,ko04977,ko04979,ko05417
LIPID-P-1200	TG(16:0_18:2_22:6)	GL	TG	56	8	902.73634	[M+NH4]+	C59H98O6	14.9854	15.217	12.7612	17.9419	21.0307	22.1778	17.0639	15.9388	23.5749	18.1205	15.4412	12.5432	26.4368	16.5238	17.9789	C00422	HMDB0044275	LMGL03010999	9544960	-	-	ko00561,ko01100,ko04714,ko04923,ko04931,ko04975,ko04977,ko04979,ko05417
LIPID-P-1201	TG(16:1_18:1_22:6)	GL	TG	56	8	902.73634	[M+NH4]+	C59H98O6	1.33333	0.90646	0.82181	0.91187	0.84748	1.52048	1.03718	1.31677	0.80386	1.10458	1.04202	0.43852	1.68582	0.77997	0.76018	C00422	HMDB0048631	LMGL03011000	9544961	-	-	ko00561,ko01100,ko04714,ko04923,ko04931,ko04975,ko04977,ko04979,ko05417
LIPID-P-1174	TG(15:0_18:1_22:6)	GL	TG	55	7	890.73634	[M+NH4]+	C58H98O6	0.7036	0.75988	0.51287	0.71689	1.19313	0.9031	0.61582	0.64787	0.97005	0.69205	0.67647	0.53926	1.62452	0.92441	0.81046	C00422	HMDB0043248	LMGL03015165	56938947	-	-	ko00561,ko01100,ko04714,ko04923,ko04931,ko04975,ko04977,ko04979,ko05417
LIPID-P-1202	TG(16:1_16:1_24:6)	GL	TG	56	8	902.73634	[M+NH4]+	C59H98O6	3.09038	2.79653	4.09894	3.58444	4.45601	5.45455	4.40419	3.55471	4.57971	4.81928	3.23529	4.89877	3.33333	3.62061	4.7461	C00422	-	-	-	-	-	ko00561,ko01100,ko04714,ko04923,ko04931,ko04975,ko04977,ko04979,ko05417
LIPID-P-1206	TG(18:0_18:2_22:6)	GL	TG	58	8	930.76764	[M+NH4]+	C61H102O6	2.72109	3.70299	2.74609	3.82078	4.1645	4.27572	3.58437	2.73292	3.96135	3.31566	3.17227	2.25185	4.09962	3.69764	2.95626	C00422	HMDB0045098	LMGL03011388	9545349	-	-	ko00561,ko01100,ko04714,ko04923,ko04931,ko04975,ko04977,ko04979,ko05417
LIPID-P-1213	TG(16:0_18:4_20:5)	GL	TG	54	9	872.68939	[M+NH4]+	C57H92O6	18.309	24.8795	25.6436	27.7696	38.938	47.5525	37.3689	33.6359	46.3768	48.3855	27.9412	41.0864	20.6897	25.2287	30.367	C00422	HMDB0044525	LMGL03015763	56939545	-	-	ko00561,ko01100,ko04714,ko04923,ko04931,ko04975,ko04977,ko04979,ko05417
LIPID-P-1090	TG(14:0_16:1_20:4)	GL	TG	50	5	824.68939	[M+NH4]+	C53H92O6	1.16035	2.35294	1.80717	2.16642	2.62363	2.0979	2.04004	2.8667	2.74396	3.08434	2.0042	2.29136	3.48659	2.79249	2.17195	C00422	HMDB0042320	LMGL03014262	56938051	-	-	ko00561,ko01100,ko04714,ko04923,ko04931,ko04975,ko04977,ko04979,ko05417
LIPID-P-1217	TG(18:1_18:2_22:6)	GL	TG	58	9	928.75199	[M+NH4]+	C61H100O6	1.81147	1.81871	1.77284	2.16642	2.20718	2.5974	2.53575	1.68562	3.05314	1.92578	1.85924	1.58025	3.00766	1.66394	2.71493	C00422	HMDB0049406	LMGL03011467	9545428	-	-	ko00561,ko01100,ko04714,ko04923,ko04931,ko04975,ko04977,ko04979,ko05417
LIPID-P-0834	TG(14:0_16:0_16:1)	GL	TG	46	1	776.68939	[M+NH4]+	C49H92O6	33.8192	46.2874	38.1625	33.481	47.4753	30.1698	30.6959	58.6718	27.6329	40.4819	40.5462	40.0988	30.8429	47.1834	28.356	C00422	HMDB0042129	LMGL03014221	56938011	-	-	ko00561,ko01100,ko04714,ko04923,ko04931,ko04975,ko04977,ko04979,ko05417
LIPID-P-0833	TG(12:0_16:0_18:1)	GL	TG	46	1	776.68939	[M+NH4]+	C49H92O6	8.53256	7.90743	9.53054	8.15362	8.37064	8.25175	8.73213	10.0717	6.47343	8.96386	7.64706	6.38025	9.44444	9.22484	6.03318	C00422	-	LMGL03013326	56937116	-	-	ko00561,ko01100,ko04714,ko04923,ko04931,ko04975,ko04977,ko04979,ko05417
LIPID-P-1204	TG(18:1_18:2_22:5)	GL	TG	58	8	930.76764	[M+NH4]+	C61H102O6	1.27697	0.67117	1.25391	1.5677	1.30141	1.81219	2.13537	1.16388	2.49275	1.44964	1.2479	1.2879	2.75862	2.09918	1.78381	C00422	HMDB0049400	LMGL03011382	9545343	-	-	ko00561,ko01100,ko04714,ko04923,ko04931,ko04975,ko04977,ko04979,ko05417
LIPID-P-0836	TG(14:0_15:0_18:1)	GL	TG	47	1	790.70504	[M+NH4]+	C50H94O6	0.97182	1.17647	1.02776	1.40423	1.07236	1.8002	1.67398	1.25753	1.0744	1.61928	1.76261	1.14568	1.87739	1.06115	1.10608	C00422	HMDB0042100	LMGL03014173	56937963	-	-	ko00561,ko01100,ko04714,ko04923,ko04931,ko04975,ko04977,ko04979,ko05417
LIPID-P-1089	TG(12:0_16:0_22:5)	GL	TG	50	5	824.68939	[M+NH4]+	C53H92O6	1.89116	1.51205	1.23776	1.93008	2.00104	2.71728	2.68827	2.65647	2.14493	2.71807	1.91807	2.07407	3.62069	2.33028	1.74761	C00422	-	LMGL03013345	56937135	-	-	ko00561,ko01100,ko04714,ko04923,ko04931,ko04975,ko04977,ko04979,ko05417
LIPID-P-1087	TG(14:0_18:2_18:3)	GL	TG	50	5	824.68939	[M+NH4]+	C53H92O6	3.49854	4.43587	5.73448	5.06155	5.39302	7.33267	7.55005	5.33206	8.59903	8.32771	5.10504	5.96543	8.06513	6.91382	4.60533	C00422	HMDB0010471	LMGL03014382	53480527	-	-	ko00561,ko01100,ko04714,ko04923,ko04931,ko04975,ko04977,ko04979,ko05417
LIPID-P-0903	TG(14:0_16:1_18:1)	GL	TG	48	2	802.70504	[M+NH4]+	C51H94O6	134.694	192.864	175.669	161.103	208.225	185.814	156.911	227.425	146.473	217.831	218.487	189.432	197.318	181.801	168.929	C00422	HMDB0010420	LMGL03014251	53480485	-	-	ko00561,ko01100,ko04714,ko04923,ko04931,ko04975,ko04977,ko04979,ko05417
LIPID-P-0906	TG(16:0_16:1_17:1)	GL	TG	49	2	816.72069	[M+NH4]+	C52H96O6	9.21283	11.9576	10.9642	12.3289	13.8053	11.7283	10.8675	11.8299	9.52657	13.2434	13.4454	12.9185	15.0383	12.7492	10.6988	C00422	-	LMGL03010025	9543994	-	-	ko00561,ko01100,ko04714,ko04923,ko04931,ko04975,ko04977,ko04979,ko05417
LIPID-P-0907	TG(15:0_16:0_18:2)	GL	TG	49	2	816.72069	[M+NH4]+	C52H96O6	7.56074	8.98746	9.55073	14.7907	11.7439	13.3467	14.776	11.6961	17.1014	13.6675	8.46639	12.7803	14.387	11.1122	12.5892	C00422	HMDB0043032	LMGL03015011	56938800	-	-	ko00561,ko01100,ko04714,ko04923,ko04931,ko04975,ko04977,ko04979,ko05417
LIPID-P-0908	TG(15:0_16:1_18:1)	GL	TG	49	2	816.72069	[M+NH4]+	C52H96O6	12.7308	16.2391	14.5987	18.7888	16.2207	17.2228	17.9409	16.5886	22.2222	20.6265	17.2479	19.4765	19.1571	16.2735	20.3117	C00422	HMDB0043201	LMGL03015035	56938821	-	-	ko00561,ko01100,ko04714,ko04923,ko04931,ko04975,ko04977,ko04979,ko05417
LIPID-P-0910	TG(16:0_16:1_18:1)	GL	TG	50	2	830.73634	[M+NH4]+	C53H98O6	2779.4	3452.27	3271.08	3328.41	4018.74	3496.5	3183.98	3363.59	3671.5	4048.19	4201.68	3911.11	3850.57	3350.99	3961.79	C00422	HMDB0005377	LMGL03010043	9544011	-	-	ko00561,ko01100,ko04714,ko04923,ko04931,ko04975,ko04977,ko04979,ko05417
LIPID-P-0911	TG(14:0_18:0_18:2)	GL	TG	50	2	830.73634	[M+NH4]+	C53H98O6	130.224	129.605	119.334	128.804	130.765	157.243	130.41	129.575	136.425	116.434	163.235	117.333	208.812	129.995	161.488	C00422	HMDB0010430	LMGL03014342	53480494	-	-	ko00561,ko01100,ko04714,ko04923,ko04931,ko04975,ko04977,ko04979,ko05417
LIPID-P-0912	TG(16:0_17:1_18:1)	GL	TG	51	2	844.75199	[M+NH4]+	C54H100O6	179.786	182.835	178.294	186.115	243.623	259.74	194.471	165.122	195.169	173.108	182.983	194.765	210.728	166.009	168.527	C00422	-	LMGL03010061	-	-	-	ko00561,ko01100,ko04714,ko04923,ko04931,ko04975,ko04977,ko04979,ko05417
LIPID-P-0913	TG(15:0_17:0_19:2)	GL	TG	51	2	844.75199	[M+NH4]+	C54H100O6	37.5121	37.0299	36.3453	43.1315	48.7246	56.3437	50.143	37.6493	51.2077	39.1325	38.6555	41.2839	46.5517	33.1247	33.9869	C00422	-	-	-	-	-	ko00561,ko01100,ko04714,ko04923,ko04931,ko04975,ko04977,ko04979,ko05417
LIPID-P-0915	TG(16:0_18:1_18:1)	GL	TG	52	2	858.76764	[M+NH4]+	C55H102O6	7871.72	7164.9	7783.95	6971.94	9130.66	9450.55	8169.69	6946.97	8579.71	6930.12	8287.82	7841.98	8505.75	7183.44	8587.23	C00422	HMDB0005382	LMGL03010100	25240174	-	-	ko00561,ko01100,ko04714,ko04923,ko04931,ko04975,ko04977,ko04979,ko05417
LIPID-P-0916	TG(16:0_18:0_18:2)	GL	TG	52	2	858.76764	[M+NH4]+	C55H102O6	1743.44	1371.26	1738.52	1654.36	2207.18	2537.46	2306.96	2044.91	2512.08	1771.57	1581.93	1846.91	1823.75	1627.35	2192.06	C00422	HMDB0005369	LMGL03010104	9544069	-	-	ko00561,ko01100,ko04714,ko04923,ko04931,ko04975,ko04977,ko04979,ko05417
LIPID-P-0920	TG(16:0_16:1_20:1)	GL	TG	52	2	858.76764	[M+NH4]+	C55H102O6	6.0447	6.28737	8.07673	5.90842	8.57887	8.27173	7.7979	5.50406	7.47826	7.96145	8.46639	7.38765	5.51724	6.56716	6.89794	C00422	HMDB0005378	LMGL03010114	9544079	-	-	ko00561,ko01100,ko04714,ko04923,ko04931,ko04975,ko04977,ko04979,ko05417
LIPID-P-0921	TG(17:0_18:1_18:1)	GL	TG	53	2	872.78329	[M+NH4]+	C56H104O6	143.44	122.662	125.593	152.437	159.5	192.208	166.254	129.766	143.768	115.277	96.2185	117.728	152.682	118.633	109.603	C00422	HMDB0062701	LMGL03010138	9544103	-	-	ko00561,ko01100,ko04714,ko04923,ko04931,ko04975,ko04977,ko04979,ko05417
LIPID-P-0922	TG(16:0_18:1_19:1)	GL	TG	53	2	872.78329	[M+NH4]+	C56H104O6	36.346	45.5159	39.9798	39.1925	55.8043	53.5465	46.7112	43.0005	47.5362	45.1084	37.395	42.6667	37.7395	40.8281	37.0035	C00422	-	LMGL03015729	56939511	-	-	ko00561,ko01100,ko04714,ko04923,ko04931,ko04975,ko04977,ko04979,ko05417
LIPID-P-0923	TG(18:0_18:1_18:1)	GL	TG	54	2	886.79894	[M+NH4]+	C57H106O6	1704.57	1164.9	1189.3	1195.47	1488.81	1660.34	1399.43	1230.77	1387.44	1181.69	1281.51	1092.35	1643.68	1140.11	1329.31	C00422	HMDB0005403	LMGL03010217	16058372	-	-	ko00561,ko01100,ko04714,ko04923,ko04931,ko04975,ko04977,ko04979,ko05417
LIPID-P-0924	TG(16:0_18:1_20:1)	GL	TG	54	2	886.79894	[M+NH4]+	C57H106O6	154.713	145.805	164.765	156.967	204.477	217.782	165.872	167.224	165.024	159.229	147.479	188.84	158.046	148.098	165.108	C00422	HMDB0005383	LMGL03010234	9544199	-	-	ko00561,ko01100,ko04714,ko04923,ko04931,ko04975,ko04977,ko04979,ko05417
LIPID-P-0925	TG(16:1_18:0_20:1)	GL	TG	54	2	886.79894	[M+NH4]+	C57H106O6	168.124	140.791	177.89	147.317	233.212	201.798	163.584	172.384	176.425	172.145	182.143	205.432	140.421	147.328	157.064	C00422	HMDB0005424	LMGL03010235	9544200	-	-	ko00561,ko01100,ko04714,ko04923,ko04931,ko04975,ko04977,ko04979,ko05417
LIPID-P-0928	TG(15:0_18:1_22:1)	GL	TG	55	2	900.81459	[M+NH4]+	C58H108O6	6.66667	5.43877	7.08733	5.613	6.78813	8.01199	7.245	6.13473	8.03865	5.59036	5.84034	5.4716	6.18774	5.33462	6.97838	C00422	HMDB0043233	LMGL03015160	131754360	-	-	ko00561,ko01100,ko04714,ko04923,ko04931,ko04975,ko04977,ko04979,ko05417
LIPID-P-0929	TG(18:0_18:1_19:1)	GL	TG	55	2	900.81459	[M+NH4]+	C58H108O6	1.17396	1.11861	1.54871	1.31561	1.92192	1.89011	1.7102	1.56331	1.55362	1.19904	1.12185	1.1279	1.55747	1.30766	1.27702	C00422	-	LMGL03016144	-	-	-	ko00561,ko01100,ko04714,ko04923,ko04931,ko04975,ko04977,ko04979,ko05417
LIPID-P-0933	TG(18:0_18:1_20:1)	GL	TG	56	2	914.83024	[M+NH4]+	C59H110O6	20.7969	14.2141	20.1918	15.8149	19.3649	22.977	19.2564	16.0726	15.0918	14.5542	17.0168	18.8049	18.2184	12.3255	16.1287	C00422	HMDB0005404	LMGL03010434	25240375	-	-	ko00561,ko01100,ko04714,ko04923,ko04931,ko04975,ko04977,ko04979,ko05417
LIPID-P-0902	TG(14:0_16:0_18:2)	GL	TG	48	2	802.70504	[M+NH4]+	C51H94O6	102.43	147.927	124.18	161.694	166.788	157.642	167.779	174.486	173.527	168.096	121.429	163.358	160.153	161.001	153.846	C00422	-	LMGL03014227	56938016	-	-	ko00561,ko01100,ko04714,ko04923,ko04931,ko04975,ko04977,ko04979,ko05417
LIPID-P-0934	TG(18:0_18:2_20:0)	GL	TG	56	2	914.83024	[M+NH4]+	C59H110O6	4.29543	2.77724	3.14992	3.26933	3.91463	6.69331	4.53765	3.55471	3.343	3.91325	3.63445	4.10864	4.63602	3.56283	3.88135	C00422	HMDB0005409	LMGL03010427	9544390	-	-	ko00561,ko01100,ko04714,ko04923,ko04931,ko04975,ko04977,ko04979,ko05417
LIPID-P-0901	TG(16:0_16:1_16:1)	GL	TG	48	2	802.70504	[M+NH4]+	C51H94O6	359.572	611.379	462.393	516.002	641.333	537.463	449.952	621.118	517.874	599.518	537.815	584.691	490.421	552.72	524.887	C00422	HMDB0005376	LMGL03010018	-	-	-	ko00561,ko01100,ko04714,ko04923,ko04931,ko04975,ko04977,ko04979,ko05417
LIPID-P-0899	TG(15:0_16:1_16:1)	GL	TG	47	2	788.68939	[M+NH4]+	C50H92O6	0.8552	1.41755	1.34881	1.5677	1.52629	1.37063	1.39943	1.48304	1.8029	2.15904	1.89076	1.5842	1.78736	1.55031	1.53846	C00422	HMDB0043199	LMGL03012901	131754326	-	-	ko00561,ko01100,ko04714,ko04923,ko04931,ko04975,ko04977,ko04979,ko05417
LIPID-P-0838	TG(14:0_16:0_18:1)	GL	TG	48	1	804.72069	[M+NH4]+	C51H96O6	169.291	217.936	192.024	191.63	224.883	199.8	198.284	219.78	182.029	210.12	241.597	201.481	273.946	223.399	205.128	C00422	HMDB0042131	LMGL03014226	56938015	-	-	ko00561,ko01100,ko04714,ko04923,ko04931,ko04975,ko04977,ko04979,ko05417
LIPID-P-0840	TG(15:0_16:0_18:1)	GL	TG	49	1	818.73634	[M+NH4]+	C52H98O6	17.2983	19.865	23.8264	24.2245	22.9047	26.1738	22.8789	21.978	21.6425	25.4458	22.0588	22.5185	29.5019	18.6808	23.3283	C00422	HMDB0043027	LMGL03015010	131754161	-	-	ko00561,ko01100,ko04714,ko04923,ko04931,ko04975,ko04977,ko04979,ko05417
LIPID-P-0842	TG(16:0_16:0_18:1)	GL	TG	50	1	832.75199	[M+NH4]+	C53H100O6	1496.6	1851.49	1776.88	1851.3	2051.02	1958.04	1773.12	1968.47	1729.47	1985.54	2037.82	1846.91	2078.54	1733.27	2222.22	C00422	HMDB0005360	LMGL03010005	25240460	-	-	ko00561,ko01100,ko04714,ko04923,ko04931,ko04975,ko04977,ko04979,ko05417
LIPID-P-0844	TG(16:0_17:0_18:1)	GL	TG	51	1	846.76764	[M+NH4]+	C54H102O6	74.8299	66.3452	69.056	64.2048	76.835	83.3167	82.9361	62.3029	62.6087	65.7349	68.9076	59.6543	77.7778	63.3606	60.5329	C00422	-	LMGL03010051	-	-	-	ko00561,ko01100,ko04714,ko04923,ko04931,ko04975,ko04977,ko04979,ko05417
LIPID-P-0847	TG(16:0_18:0_18:1)	GL	TG	52	1	860.78329	[M+NH4]+	C55H104O6	3634.6	3105.11	3472.99	3131.46	4705.88	4255.74	3794.09	3478.26	3227.05	3103.61	3424.37	3575.31	3639.85	3216.18	3459.02	C00422	HMDB0005367	LMGL03010085	5365005	-	-	ko00561,ko01100,ko04714,ko04923,ko04931,ko04975,ko04977,ko04979,ko05417
LIPID-P-0848	TG(16:0_16:1_20:0)	GL	TG	52	1	860.78329	[M+NH4]+	C55H104O6	1.40914	1.25554	1.75669	1.4062	2.12389	2.1978	1.83794	2.04491	1.52077	2.06265	1.55672	1.88049	1.27203	1.46558	1.6551	C00422	HMDB0005375	LMGL03010095	9544061	-	-	ko00561,ko01100,ko04714,ko04923,ko04931,ko04975,ko04977,ko04979,ko05417
LIPID-P-0849	TG(17:0_18:0_18:1)	GL	TG	53	1	874.79894	[M+NH4]+	C56H106O6	44.1205	33.5583	44.8259	39.9803	48.7246	50.1499	54.9094	42.0449	43.6715	33.3494	38.0252	32.9877	46.1686	33.1247	43.4389	C00422	-	LMGL03010119	9544084	-	-	ko00561,ko01100,ko04714,ko04923,ko04931,ko04975,ko04977,ko04979,ko05417
LIPID-P-0850	TG(17:0_17:0_19:1)	GL	TG	53	1	874.79894	[M+NH4]+	C56H106O6	5.05345	4.01157	5.00757	4.1162	5.49714	5.57443	5.05243	5.71429	6.14493	5.3012	4.91597	5.1358	5.95785	4.58353	5.3092	C00422	-	LMGL03012999	56936791	-	-	ko00561,ko01100,ko04714,ko04923,ko04931,ko04975,ko04977,ko04979,ko05417
LIPID-P-0851	TG(16:0_18:0_20:1)	GL	TG	54	1	888.81459	[M+NH4]+	C57H108O6	16.6181	12.1697	19.1217	14.1211	18.0531	20.1798	16.8923	19.3024	20.0966	13.8602	18.5924	17.4222	17.8736	14.1358	17.9185	C00422	HMDB0005368	LMGL03010205	9544170	-	-	ko00561,ko01100,ko04714,ko04923,ko04931,ko04975,ko04977,ko04979,ko05417
LIPID-P-0835	TG(15:0_16:0_16:1)	GL	TG	47	1	790.70504	[M+NH4]+	C50H94O6	3.8484	4.87946	5.29026	5.04185	5.53878	4.83516	5.6244	5.7334	5.44928	6.34217	5.92437	5.05679	6.45594	5.12277	5.3092	C00422	HMDB0043025	LMGL03015005	56938794	-	-	ko00561,ko01100,ko04714,ko04923,ko04931,ko04975,ko04977,ko04979,ko05417
LIPID-P-0853	TG(16:0_20:0_18:1)	GL	TG	54	1	888.81459	[M+NH4]+	C57H108O6	25.4616	21.6008	35.1338	26.3909	35.8147	40.959	29.7426	34.4004	29.9517	32.5783	33.1933	32.1975	25.6705	26.3842	29.9648	C00422	-	-	-	-	-	ko00561,ko01100,ko04714,ko04923,ko04931,ko04975,ko04977,ko04979,ko05417
LIPID-P-0856	TG(18:0_18:1_20:0)	GL	TG	56	1	916.84589	[M+NH4]+	C59H112O6	2.74052	1.73385	2.28168	2.20581	2.3113	3.23676	2.76454	2.38892	1.89565	1.96627	2.03361	1.97531	1.86398	2.06066	1.9447	C00422	HMDB0005402	LMGL03010382	9544345	-	-	ko00561,ko01100,ko04714,ko04923,ko04931,ko04975,ko04977,ko04979,ko05417
LIPID-P-0858	TG(16:0_18:1_22:0)	GL	TG	56	1	916.84589	[M+NH4]+	C59H112O6	1.73761	1.49662	1.62544	1.83358	1.83238	2.4975	2.24976	1.54993	1.51111	1.39181	1.32143	1.32938	1.3659	1.22677	1.53042	C00422	HMDB0044112	LMGL03010511	9544474	-	-	ko00561,ko01100,ko04714,ko04923,ko04931,ko04975,ko04977,ko04979,ko05417
LIPID-P-0884	TG(14:0_14:1_16:1)	GL	TG	44	2	746.64244	[M+NH4]+	C47H86O6	0.75024	0.93153	0.96719	0.50812	0.66424	0.77522	0.68637	1.27473	0.55266	1.23181	1.08613	0.8079	0.60153	1.06115	0.63952	C00422	HMDB0042279	LMGL03014140	131753421	-	-	ko00561,ko01100,ko04714,ko04923,ko04931,ko04975,ko04977,ko04979,ko05417
LIPID-P-0885	TG(10:0_16:0_18:2)	GL	TG	44	2	746.64244	[M+NH4]+	C47H86O6	1.42274	2.08293	2.09995	1.81979	2.70692	2.63736	2.51668	3.44004	1.74879	3.08434	1.29832	2.72593	1.12644	2.65768	1.51232	C00422	-	-	-	-	-	ko00561,ko01100,ko04714,ko04923,ko04931,ko04975,ko04977,ko04979,ko05417
LIPID-P-0892	TG(14:1_16:0_16:1)	GL	TG	46	2	774.67374	[M+NH4]+	C49H90O6	15.2381	28.9296	24.4321	17.7253	32.8995	21.978	19.8284	29.2403	17.4686	30.0723	26.6807	28.2469	15.5747	27.9249	16.6918	C00422	HMDB0047771	LMGL03014627	56938416	-	-	ko00561,ko01100,ko04714,ko04923,ko04931,ko04975,ko04977,ko04979,ko05417
LIPID-P-0893	TG(12:0_16:0_18:2)	GL	TG	46	2	774.67374	[M+NH4]+	C49H90O6	3.09038	4.08872	3.99798	4.1162	4.47683	4.3956	4.74738	4.85428	4.56039	4.53012	2.87815	3.91111	4.5977	4.19836	3.76068	C00422	-	LMGL03013327	56937117	-	-	ko00561,ko01100,ko04714,ko04923,ko04931,ko04975,ko04977,ko04979,ko05417
LIPID-P-0894	TG(14:0_14:1_18:1)	GL	TG	46	2	774.67374	[M+NH4]+	C49H90O6	4.72303	5.94021	6.15851	4.4904	4.95575	4.7952	5.26215	6.44052	4.34783	5.66747	6.65966	4.70123	5.05747	5.5272	3.96179	C00422	HMDB0042281	LMGL03014145	56937935	-	-	ko00561,ko01100,ko04714,ko04923,ko04931,ko04975,ko04977,ko04979,ko05417
LIPID-P-0898	TG(14:0_15:0_18:2)	GL	TG	47	2	788.68939	[M+NH4]+	C50H92O6	0.5656	0.57281	0.61585	0.83506	0.37272	1.04296	0.79695	0.79885	0.75749	0.67277	0.72479	0.51753	0.88314	0.6702	0.99346	C00422	HMDB0042106	LMGL03014174	56937964	-	-	ko00561,ko01100,ko04714,ko04923,ko04931,ko04975,ko04977,ko04979,ko05417
LIPID-P-0900	TG(14:0_16:1_17:1)	GL	TG	47	2	788.68939	[M+NH4]+	C50H92O6	0.89407	1.00482	0.82988	0.97489	1.23061	1.34865	1.54623	1.23459	1.24638	1.1412	1.27941	1.35901	1.85057	1.19403	1.43791	C00422	-	LMGL03014248	56938037	-	-	ko00561,ko01100,ko04714,ko04923,ko04931,ko04975,ko04977,ko04979,ko05417
LIPID-P-0935	TG(16:0_18:1_22:1)	GL	TG	56	2	914.83024	[M+NH4]+	C59H110O6	1.92614	1.51013	1.91822	1.98917	2.39459	2.97702	2.00191	1.93024	1.38551	1.81783	1.60084	2.48889	1.78736	1.98363	1.84816	C00422	HMDB0044120	LMGL03010572	9544534	-	-	ko00561,ko01100,ko04714,ko04923,ko04931,ko04975,ko04977,ko04979,ko05417
LIPID-P-0957	TG(10:0_16:0_18:3)	GL	TG	44	3	744.62679	[M+NH4]+	C47H84O6	0.18562	0.24301	0.38163	0.41753	0.40812	0.45155	0.3489	0.258	0.24348	0.50313	0.29622	0.53926	0.2433	0.33895	0.28959	C00422	-	-	-	-	-	ko00561,ko01100,ko04714,ko04923,ko04931,ko04975,ko04977,ko04979,ko05417
LIPID-P-0960	TG(14:1_16:1_16:1)	GL	TG	46	3	772.65809	[M+NH4]+	C49H88O6	1.31973	2.73867	2.36244	1.85918	3.08173	2.997	2.74547	3.2107	2.28019	4.95422	2.33193	3.06173	2.18391	3.25469	1.83409	C00422	HMDB0047909	LMGL03012845	56936639	-	-	ko00561,ko01100,ko04714,ko04923,ko04931,ko04975,ko04977,ko04979,ko05417
LIPID-P-1030	TG(14:1_16:1_18:2)	GL	TG	48	4	798.67374	[M+NH4]+	C51H90O6	6.27794	10.9161	8.31903	8.86263	11.8688	12.7073	11.0963	10.989	13.1594	17.947	10.1471	12.2864	9.98084	11.767	10.0151	C00422	HMDB0047916	LMGL03014658	56938447	-	-	ko00561,ko01100,ko04714,ko04923,ko04931,ko04975,ko04977,ko04979,ko05417
LIPID-P-1031	TG(12:0_18:2_18:2)	GL	TG	48	4	798.67374	[M+NH4]+	C51H90O6	0.42566	0.61331	0.40182	0.52191	0.49558	0.55744	0.74547	0.31343	0.89855	0.70554	0.42227	0.31802	0.65709	0.63938	0.78029	C00422	-	LMGL03012671	56936469	-	-	ko00561,ko01100,ko04714,ko04923,ko04931,ko04975,ko04977,ko04979,ko05417
LIPID-P-1033	TG(14:0_16:1_18:3)	GL	TG	48	4	798.67374	[M+NH4]+	C51H90O6	5.4033	9.25747	7.87481	8.92171	10.6819	10.7293	9.57102	10.2246	11.285	15.441	8.94958	10.2716	11.3602	11.2085	9.91453	C00422	HMDB0042317	LMGL03014253	56938042	-	-	ko00561,ko01100,ko04714,ko04923,ko04931,ko04975,ko04977,ko04979,ko05417
LIPID-P-1036	TG(14:0_18:2_18:2)	GL	TG	50	4	826.70504	[M+NH4]+	C53H94O6	10.5734	13.0183	12.7814	14.3378	16.4498	18.4815	20.2097	15.6904	23.7681	15.5759	13.4664	13.4321	24.9042	17.6023	19.0045	C00422	HMDB0042526	LMGL03012793	56936587	-	-	ko00561,ko01100,ko04714,ko04923,ko04931,ko04975,ko04977,ko04979,ko05417
LIPID-P-1038	TG(16:1_16:1_18:2)	GL	TG	50	4	826.70504	[M+NH4]+	C53H94O6	65.3061	98.9393	87.6325	101.231	102.655	116.484	96.8542	90.5877	126.957	120.096	104.832	98.3704	135.632	101.107	127.099	C00422	HMDB0005435	LMGL03010064	25240359	-	-	ko00561,ko01100,ko04714,ko04923,ko04931,ko04975,ko04977,ko04979,ko05417
LIPID-P-1040	TG(14:0_16:0_20:4)	GL	TG	50	4	826.70504	[M+NH4]+	C53H94O6	1.66375	2.81581	2.58455	3.3481	3.45653	2.71728	2.72641	3.78404	3.18841	3.48916	2.66807	2.84444	4.42529	3.37025	2.95626	C00422	HMDB0042140	LMGL03014237	56938026	-	-	ko00561,ko01100,ko04714,ko04923,ko04931,ko04975,ko04977,ko04979,ko05417
LIPID-P-1041	TG(16:0_16:1_18:3)	GL	TG	50	4	826.70504	[M+NH4]+	C53H94O6	30.1263	43.3944	39.374	39.3895	55.8043	49.95	41.5634	44.9116	45.9903	63.2289	51.0504	54.5185	53.8314	42.3688	57.1141	C00422	HMDB0044074	LMGL03010065	9544033	-	-	ko00561,ko01100,ko04714,ko04923,ko04931,ko04975,ko04977,ko04979,ko05417
LIPID-P-1042	TG(15:0_18:2_18:2)	GL	TG	51	4	840.72069	[M+NH4]+	C54H96O6	3.56657	4.19479	4.10904	4.76613	5.16398	6.99301	6.88275	5.51362	8.41546	5.65783	4.42227	5.29383	7.68199	4.65094	5.84213	C00422	HMDB0011711	LMGL03012907	53481043	-	-	ko00561,ko01100,ko04714,ko04923,ko04931,ko04975,ko04977,ko04979,ko05417
LIPID-P-1043	TG(16:1_17:1_18:2)	GL	TG	51	4	840.72069	[M+NH4]+	C54H96O6	7.52187	9.48891	8.52095	8.27179	10.7652	12.3876	9.47569	8.14142	11.6522	9.73494	8.84454	9.2642	12.069	8.35821	9.79387	C00422	-	LMGL03010089	9544055	-	-	ko00561,ko01100,ko04714,ko04923,ko04931,ko04975,ko04977,ko04979,ko05417
LIPID-P-1044	TG(16:1_18:1_18:2)	GL	TG	52	4	854.73634	[M+NH4]+	C55H98O6	1226.43	1224.69	1183.24	1540.13	1574.18	2077.92	1641.56	1330.15	2531.4	1457.35	1119.75	1487.41	1624.52	1365.43	1661.14	C00422	HMDB0005440	LMGL03010142	25240364	-	-	ko00561,ko01100,ko04714,ko04923,ko04931,ko04975,ko04977,ko04979,ko05417
LIPID-P-1046	TG(16:0_16:0_20:4)	GL	TG	52	4	854.73634	[M+NH4]+	C55H98O6	15.7046	18.0907	19.0409	21.4673	28.5268	25.1748	22.8789	25.2269	24.1546	24.4819	19.2227	25.679	21.2644	23.8806	21.7195	C00422	HMDB0005363	LMGL03010160	9544125	-	-	ko00561,ko01100,ko04714,ko04923,ko04931,ko04975,ko04977,ko04979,ko05417
LIPID-P-1048	TG(16:0_18:2_18:2)	GL	TG	52	4	854.73634	[M+NH4]+	C55H98O6	684.159	788.814	646.138	872.477	993.233	1178.82	1111.53	823.698	1397.1	911.807	611.345	801.975	875.479	880.116	880.845	C00422	HMDB0005390	LMGL03010141	25240363	-	-	ko00561,ko01100,ko04714,ko04923,ko04931,ko04975,ko04977,ko04979,ko05417
LIPID-P-1049	TG(17:1_18:1_18:2)	GL	TG	53	4	868.75199	[M+NH4]+	C56H100O6	37.9009	38.5728	33.1146	40.3742	39.7709	58.7413	46.9018	35.3559	56.0386	34.506	37.395	30.8148	54.2146	34.858	45.8522	C00422	-	LMGL03010190	-	-	-	ko00561,ko01100,ko04714,ko04923,ko04931,ko04975,ko04977,ko04979,ko05417
LIPID-P-1053	TG(18:1_18:1_18:2)	GL	TG	54	4	882.76764	[M+NH4]+	C57H102O6	945.578	624.879	746.088	654.85	854.763	1008.99	972.355	641.185	1101.45	664.096	827.731	611.358	1168.58	606.644	959.276	C00422	HMDB0005455	LMGL03010288	25240371	-	-	ko00561,ko01100,ko04714,ko04923,ko04931,ko04975,ko04977,ko04979,ko05417
LIPID-P-1056	TG(16:0_18:0_20:4)	GL	TG	54	4	882.76764	[M+NH4]+	C57H102O6	57.5316	36.4513	51.0853	54.7514	63.7168	87.9121	82.7455	52.1739	101.256	56.4819	51.4706	47.4074	84.8659	43.3317	80.4424	C00422	HMDB0005370	LMGL03010315	9544279	-	-	ko00561,ko01100,ko04714,ko04923,ko04931,ko04975,ko04977,ko04979,ko05417
LIPID-P-1057	TG(17:1_18:1_20:2)	GL	TG	55	4	896.78329	[M+NH4]+	C58H104O6	2.87658	2.48795	2.92781	2.9936	3.56065	4.37562	4.70925	3.07692	5.04348	2.79518	2.31092	2.44938	4.48276	2.17622	3.45902	C00422	-	LMGL03010392	-	-	-	ko00561,ko01100,ko04714,ko04923,ko04931,ko04975,ko04977,ko04979,ko05417
LIPID-P-1060	TG(16:0_18:1_22:3)	GL	TG	56	4	910.79894	[M+NH4]+	C59H106O6	17.4733	9.46962	13.8718	13.806	18.3654	18.0619	20.9723	14.6584	23.7681	13.8217	14.916	14.7951	22.6054	11.6899	17.4962	C00422	-	LMGL03010636	-	-	-	ko00561,ko01100,ko04714,ko04923,ko04931,ko04975,ko04977,ko04979,ko05417
LIPID-P-1065	TG(18:1_18:2_20:1)	GL	TG	56	4	910.79894	[M+NH4]+	C59H106O6	4.80078	3.16297	4.40182	4.19498	4.51848	5.69431	7.1306	3.97516	7.6715	4.56867	4.91597	3.69383	6.37931	2.96582	6.17396	C00422	HMDB0005460	LMGL03010538	25240379	-	-	ko00561,ko01100,ko04714,ko04923,ko04931,ko04975,ko04977,ko04979,ko05417
LIPID-P-1086	TG(16:1_16:1_18:3)	GL	TG	50	5	824.68939	[M+NH4]+	C53H92O6	2.2449	4.08872	3.92731	3.61398	5.15357	4.92507	4.42326	3.6216	5.14976	6.13976	3.77101	4.15802	5.51724	4.20799	4.28356	C00422	HMDB0048604	LMGL03010078	9544045	-	-	ko00561,ko01100,ko04714,ko04923,ko04931,ko04975,ko04977,ko04979,ko05417
LIPID-P-1001	TG(20:1_18:2_18:0)	GL	TG	56	3	912.81459	[M+NH4]+	C59H108O6	5.345	3.45227	3.17012	5.41605	4.26861	7.45255	6.25357	4.56761	8.61836	4.47229	4.20168	3.31852	6.57088	3.63987	5.02765	C00422	HMDB0005410	LMGL03010483	25240377	-	-	ko00561,ko01100,ko04714,ko04923,ko04931,ko04975,ko04977,ko04979,ko05417
LIPID-P-0999	TG(18:1_18:1_20:1)	GL	TG	56	3	912.81459	[M+NH4]+	C59H108O6	28.3771	17.0106	22.8168	18.0404	24.5705	30.1698	22.8789	18.4998	22.8019	16.0578	23.3193	20.3457	29.8851	17.1594	20.915	C00422	HMDB0005454	LMGL03010484	9544447	-	-	ko00561,ko01100,ko04714,ko04923,ko04931,ko04975,ko04977,ko04979,ko05417
LIPID-P-0997	TG(18:1_18:2_20:0)	GL	TG	56	3	912.81459	[M+NH4]+	C59H108O6	2.66278	1.70299	2.48359	2.08764	3.37324	4.05594	3.41277	2.35069	3.5942	2.2747	2.0042	2.42963	2.58621	2.3688	2.53394	C00422	HMDB0005459	LMGL03010478	25240376	-	-	ko00561,ko01100,ko04714,ko04923,ko04931,ko04975,ko04977,ko04979,ko05417
LIPID-P-0994	TG(18:1_18:1_19:1)	GL	TG	55	3	898.79894	[M+NH4]+	C58H106O6	3.65403	3.49084	4.32105	3.43673	4.41437	5.15485	4.67112	3.72671	6.1256	4.14458	3.88655	3.35802	5.35441	3.75542	4.32378	C00422	-	LMGL03013031	-	-	-	ko00561,ko01100,ko04714,ko04923,ko04931,ko04975,ko04977,ko04979,ko05417
LIPID-P-0961	TG(12:0_16:1_18:2)	GL	TG	46	3	772.65809	[M+NH4]+	C49H88O6	0.91545	0.90068	0.89652	0.98868	1.12233	1.27872	1.34604	1.17535	1.4686	1.77157	0.9937	1.2879	1.36015	1.26529	1.08999	C00422	-	LMGL03013352	-	-	-	ko00561,ko01100,ko04714,ko04923,ko04931,ko04975,ko04977,ko04979,ko05417
LIPID-P-0962	TG(10:0_18:1_18:2)	GL	TG	46	3	772.65809	[M+NH4]+	C49H88O6	0.80078	0.91032	0.81575	0.7031	1.05778	1.01499	1.02955	0.99379	0.97198	1.2588	0.70378	0.89284	0.81801	0.83582	0.90498	C00422	-	-	-	-	-	ko00561,ko01100,ko04714,ko04923,ko04931,ko04975,ko04977,ko04979,ko05417
LIPID-P-0965	TG(14:1_16:1_18:1)	GL	TG	48	3	800.68939	[M+NH4]+	C51H92O6	18.484	28.5439	24.4321	21.6642	29.5679	28.3716	28.408	28.4759	28.7923	30.0723	33.4034	25.8765	37.7395	28.5026	29.3615	C00422	HMDB0047911	LMGL03014657	56938446	-	-	ko00561,ko01100,ko04714,ko04923,ko04931,ko04975,ko04977,ko04979,ko05417
LIPID-P-0966	TG(14:0_16:1_18:2)	GL	TG	48	3	800.68939	[M+NH4]+	C51H92O6	53.0612	85.2459	66.8349	84.4904	103.904	94.5055	90.1811	90.0143	105.507	102.169	89.7059	91.4568	98.0843	91.0929	94.5199	C00422	HMDB0042316	LMGL03014252	56938041	-	-	ko00561,ko01100,ko04714,ko04923,ko04931,ko04975,ko04977,ko04979,ko05417
LIPID-P-0969	TG(16:0_14:1_18:2)	GL	TG	48	3	800.68939	[M+NH4]+	C51H92O6	71.9145	130.955	99.1419	122.895	142.842	127.473	130.601	128.81	144.734	154.602	113.866	145.185	118.008	134.425	125.088	C00422	HMDB0044038	-	131755125	-	-	ko00561,ko01100,ko04714,ko04923,ko04931,ko04975,ko04977,ko04979,ko05417
LIPID-P-0970	TG(16:1_16:1_17:1)	GL	TG	49	3	814.70504	[M+NH4]+	C52H94O6	2.90573	3.76085	3.05906	3.10192	3.88339	3.84615	3.39371	3.20115	4.51208	4.95422	4.55882	4.25679	5.41188	3.1584	4.64555	C00422	-	LMGL03010029	9543998	-	-	ko00561,ko01100,ko04714,ko04923,ko04931,ko04975,ko04977,ko04979,ko05417
LIPID-P-0971	TG(15:0_16:1_18:2)	GL	TG	49	3	814.70504	[M+NH4]+	C52H94O6	2.64334	4.12729	3.73549	3.99803	4.7267	5.31469	4.99523	4.79694	5.77778	5.62892	4.78992	4.08889	7.06897	4.52576	6.21418	C00422	-	LMGL03015036	56938822	-	-	ko00561,ko01100,ko04714,ko04923,ko04931,ko04975,ko04977,ko04979,ko05417
LIPID-P-0972	TG(14:0_17:1_18:2)	GL	TG	49	3	814.70504	[M+NH4]+	C52H94O6	1.01652	1.07618	0.90056	1.22895	1.14524	1.17882	1.34414	0.98041	1.31787	1.15663	1.18908	1.04691	1.62644	1.21329	1.3273	C00422	-	LMGL03014299	56938088	-	-	ko00561,ko01100,ko04714,ko04923,ko04931,ko04975,ko04977,ko04979,ko05417
LIPID-P-0973	TG(16:1_16:1_18:1)	GL	TG	50	3	828.72069	[M+NH4]+	C53H96O6	272.109	339.441	300.858	322.994	331.078	371.628	291.706	324.892	357.488	373.976	392.857	318.025	459.77	317.766	370.035	C00422	HMDB0048590	LMGL03010052	25240357	-	-	ko00561,ko01100,ko04714,ko04923,ko04931,ko04975,ko04977,ko04979,ko05417
LIPID-P-1088	TG(14:1_18:2_18:2)	GL	TG	50	5	824.68939	[M+NH4]+	C53H92O6	1.49466	2.31437	1.97678	2.48154	2.4987	4.21578	3.5653	2.54181	4.75362	3.99036	2.71008	3.06173	3.63985	3.25469	3.33836	C00422	HMDB0048077	LMGL03012851	56936645	-	-	ko00561,ko01100,ko04714,ko04923,ko04931,ko04975,ko04977,ko04979,ko05417
LIPID-P-0976	TG(16:0_16:1_18:2)	GL	TG	50	3	828.72069	[M+NH4]+	C53H96O6	478.134	794.6	623.927	762.186	839.146	857.143	671.115	737.697	950.725	861.687	752.101	792.099	819.923	701.011	832.579	C00422	HMDB0005379	LMGL03010053	9544021	-	-	ko00561,ko01100,ko04714,ko04923,ko04931,ko04975,ko04977,ko04979,ko05417
LIPID-P-0978	TG(15:0_18:1_18:2)	GL	TG	51	3	842.73634	[M+NH4]+	C54H98O6	20.9913	23.3365	24.634	27.9665	32.2749	40.1598	40.9914	30.1959	51.7874	30.0723	22.2689	25.4815	38.3142	24.6509	31.1714	C00422	HMDB0011708	LMGL03015146	53481040	-	-	ko00561,ko01100,ko04714,ko04923,ko04931,ko04975,ko04977,ko04979,ko05417
LIPID-P-0979	TG(16:0_17:1_18:2)	GL	TG	51	3	842.73634	[M+NH4]+	C54H98O6	52.6725	59.4021	53.1045	62.4323	73.5034	88.9111	74.7378	60.3918	86.9565	61.6868	47.8992	64.1975	65.3257	56.6201	63.1473	C00422	-	LMGL03010075	9544042	-	-	ko00561,ko01100,ko04714,ko04923,ko04931,ko04975,ko04977,ko04979,ko05417
LIPID-P-0981	TG(16:1_18:1_18:1)	GL	TG	52	3	856.75199	[M+NH4]+	C55H100O6	979.592	860.174	940.939	777.942	1153.57	1120.88	945.663	879.121	1047.34	923.373	1306.72	1031.11	1308.43	935.965	1174.46	C00422	HMDB0005438	LMGL03010118	9544083	-	-	ko00561,ko01100,ko04714,ko04923,ko04931,ko04975,ko04977,ko04979,ko05417
LIPID-P-0982	TG(16:0_18:1_18:2)	GL	TG	52	3	856.75199	[M+NH4]+	C55H100O6	5850.34	5959.5	5593.13	5140.32	7454.45	8271.73	7206.86	6039.18	8753.62	5551.81	5966.39	5787.65	6896.55	5796.82	7259.93	C00422	HMDB0005384	LMGL03010121	25240361	-	-	ko00561,ko01100,ko04714,ko04923,ko04931,ko04975,ko04977,ko04979,ko05417
LIPID-P-0984	TG(17:1_18:1_18:1)	GL	TG	53	3	870.76764	[M+NH4]+	C56H102O6	63.2653	53.5198	57.3448	65.9774	66.3196	84.4156	72.7359	54.4673	73.5266	53.9759	57.1429	53.3333	82.9502	55.7535	69.3816	C00422	-	LMGL03010161	-	-	-	ko00561,ko01100,ko04714,ko04923,ko04931,ko04975,ko04977,ko04979,ko05417
LIPID-P-0987	TG(17:0_18:1_18:2)	GL	TG	53	3	870.76764	[M+NH4]+	C56H102O6	65.3061	56.3163	58.5563	77.7942	66.632	108.492	85.6053	58.8629	109.952	60.1446	44.7479	53.5309	76.8199	58.9312	69.1805	C00422	-	LMGL03010164	-	-	-	ko00561,ko01100,ko04714,ko04923,ko04931,ko04975,ko04977,ko04979,ko05417
LIPID-P-0988	TG(18:1_18:1_18:1)	GL	TG	54	3	884.78329	[M+NH4]+	C57H104O6	1166.18	752.17	962.479	840.31	957.834	1258.74	1054.97	764.453	1140.1	835.34	1148.46	783.541	1468.71	808.859	1206.64	C00422	HMDB0005453	LMGL03010250	5497163	-	-	ko00561,ko01100,ko04714,ko04923,ko04931,ko04975,ko04977,ko04979,ko05417
LIPID-P-0990	TG(18:0_18:1_18:2)	GL	TG	54	3	884.78329	[M+NH4]+	C57H104O6	546.161	387.657	466.431	456.918	501.822	689.311	659.676	481.605	751.691	456.867	418.067	397.037	660.92	392.874	667.672	C00422	HMDB0005405	LMGL03010252	9544216	-	-	ko00561,ko01100,ko04714,ko04923,ko04931,ko04975,ko04977,ko04979,ko05417
LIPID-P-0991	TG(16:0_18:1_20:2)	GL	TG	54	3	884.78329	[M+NH4]+	C57H104O6	88.8241	74.8312	97.1227	85.2782	119.729	151.449	142.803	110.846	161.353	99.6626	94.7479	101.926	109.195	87.4338	103.369	C00422	HMDB0044096	LMGL03010271	131755175	-	-	ko00561,ko01100,ko04714,ko04923,ko04931,ko04975,ko04977,ko04979,ko05417
LIPID-P-0977	TG(16:1_17:1_18:1)	GL	TG	51	3	842.73634	[M+NH4]+	C54H98O6	17.5121	18.5149	18.5159	16.4451	26.6528	25.974	23.2602	17.7735	22.8019	20.8193	23.7395	20.1482	25.8621	19.1045	20.7139	C00422	-	LMGL03010073	9544040	-	-	ko00561,ko01100,ko04714,ko04923,ko04931,ko04975,ko04977,ko04979,ko05417
LIPID-P-0852	TG(18:0_18:0_18:1)	GL	TG	54	1	888.81459	[M+NH4]+	C57H108O6	421.769	265.188	393.741	309.207	359.188	409.59	405.148	335.404	355.556	301.687	446.429	269.63	415.709	269.62	343.891	C00422	HMDB0005395	LMGL03010188	16058371	-	-	ko00561,ko01100,ko04714,ko04923,ko04931,ko04975,ko04977,ko04979,ko05417
