# Supplementary material for: Quantitative Lipidome Analysis of Boiled Chicken Egg Yolk under Different Heating Intensities
Source: Molecules. 2023 Jun 7;28(12):4601. doi: 10.3390/molecules28124601 (PMC10301504; doi:10.3390/molecules28124601)
Supplement: Supplementary file 1 [file molecules-28-04601-s001.zip › Table S3(24, Apr).xlsx]

## Sheet: Sheet1
Table S3 Content of lipid molecules containing polyunsaturated fatty acid components in heat-treated egg yolks of different intensities
Compounds	FEY	HEY	SEY	NEY	OEY
DHA（C22：6）
FFA(22:6)	27.77±9.22	65.37±12.05	47.17±26.09	47.28±2.39	80.46±65.93
CE(22:6)	57.06±6.40	62.04±15.95	53.08±5.09	51.63±4.82	59.77±1.83
DG(16:0_22:6)	0.95±0.06	1.30±0.21	1.26±0.21	0.94±0.12	1.21±0.17
DG(18:0_22:6)	0.47±0.01	0.67±0.09	0.64±0.14	0.48±0.06	0.60±0.10
DG(16:1_22:6)	0.29±0.04	0.37±0.10	0.37±0.07	0.28±0.04	0.33±0.02
DG(18:1_22:6)	2.09±0.27	2.64±0.52	2.54±0.47	1.95±0.18	2.56±0.22
DG(18:2_22:6)	0.50±0.06	0.60±0.03	0.65±0.09	0.42±0.06	0.58±0.04
LNAPE(22:6/N-20:1)	0.36±0.04	0.38±0.13	0.35±0.08	0.29±0.07	0.43±0.09
LPC(22:6)	67.40±11.95	103.99±10.84	70.54±4.82	133.19±49.90	122.21±27.55
LPE(22:6)	9.77±1.59	16.84±4.93	9.85±1.54	28.94±12.50	22.80±7.16
PA(18:0_22:6)	52.14±10.33	76.81±42.07	53.60±20.24	166.10±132.15	48.91±29.79
PC(18:1_22:6)	33.51±4.12	32.43±9.81	34.42±2.76	37.66±14.18	40.70±4.42
PC(16:1_22:6)	11.62±2.98	15.30±3.38	10.80±1.46	13.52±2.63	14.89±0.23
PC(18:0_22:6)	345.00±32.75	417.13±89.50	411.28±43.33	367.68±82.98	421.92±75.46
PC(22:6_17:0)	28.84±5.97	32.79±11.13	34.18±2.20	31.61±6.85	38.76±5.98
PC(16:0_22:6)	976.42±96.24	1184.96±321.74	1248.65±63.72	987.47±314.34	1260.80±183.05
PC(14:0_22:6)	6.27±1.40	8.96±2.25	8.79±1.05	8.15±1.97	8.84±0.93
PC(O-18:1_22:6)	5.16±0.46	4.93±0.86	5.50±0.23	5.27±0.18	4.91±0.93
PC(O-16:1_22:6)	10.53±0.67	10.57±1.07	12.30±0.53	11.46±1.02	9.15±0.68
PE(22:6_18:2)	3.32±0.48	3.41±0.26	4.55±0.56	4.20±0.97	3.90±0.35
PE(22:6_20:1)	2.06±0.17	2.74±0.52	2.51±0.21	2.72±0.21	2.48±0.68
PE(22:6_18:1)	72.20±2.22	79.52±7.33	71.10±6.60	87.81±7.65	78.52±3.41
PE(16:1_22:6)	2.95±0.26	2.87±0.55	2.77±0.14	3.59±0.53	2.85±0.39
PE(14:0_22:6)	0.57±0.12	0.57±0.08	0.49±0.03	0.65±0.12	0.59±0.10
PE(17:0_22:6)	6.91±1.55	6.53±1.75	7.95±1.98	7.31±3.78	8.75±1.40
PE(22:6_16:0)	882.47±38.26	986.08±34.55	1039.94±98.68	1033.46±63.04	907.99±79
PE(15:0_22:6)	0.60±0.15	0.62±0.09	0.77±0.27	0.66±0.16	0.72±0.09
PE(22:6_18:0)	1648.75±46.21	1490.49±67.01	1604.21±1.51	1632.39±128.56	1653.72±181.17
PE(O-16:0_22:6)	38.78±4.39	32.99±4.49	39.12±1.75	38.01±5.51	33.09±0.93
PE(O-16:1_22:6)	46.65±0.83	46.52±6.30	49.22±2.43	43.10±6.02	39.88±0.70
PE(O-17:1_22:6)	2.40±0.26	2.14±0.22	3.19±0.14	2.09±0.34	2.56±0.52
PE(O-18:1_22:6)	59.51±3.28	56.15±8.80	61.05±7.02	55.83±5.36	57.25±4.61
PE(O-20:1_22:6)	0.17±0.02	0.15±0.05	0.20±0.05	0.15±0.03	0.13±0.04
PE(O-18:2_22:6)	11.11±1.84	11.16±2.10	12.29±2.19	11.77±1.58	11.08±0.95
PE(O-20:2_22:6)	0.14±0.00	0.22±0.04	0.20±0.02	0.16±0.04	0.16±0.02
PE(O-18:0_22:6)	39.90±5.52	38.66±3.32	40.94±1.50	39.27±3.73	43.83±1.35
PE(P-16:0_22:6)	592.12±55.78	511.26±50.92	582.93±111.42	615.10±102.96	564.78±50.28
PE(P-18:0_22:6)	429.73±8.31	433.13±64.81	447.77±72.85	408.36±65.52	465.53±55.76
PE(P-18:1_22:6)	93.37±2.58	90.35±16.98	94.68±14.77	88.08±13.01	96.86±11.32
PE(P-17:0_22:6)	3.08±0.34	3.01±0.68	3.58±0.93	2.52±0.28	3.12±0.61
PI(18:0_22:6)	1.34±0.50	0.70±0.21	0.81±0.08	1.10±0.07	1.43±0.61
PI(16:0_22:6)	0.19±0.00	0.11±0.00	0.10±0.01	0.15±0.01	0.31±0.12
PS(16:0_22:6)	9.95±3.47	13.62±6.53	12.65±2.42	33.42±18.73	14.02±1.25
PS(18:0_22:6)	67.61±17.66	89.87±56.01	65.30±20.18	229.68±136.56	76.97±8.84
TG(16:0_16:0_22:6)	7.13±0.91	11.53±1.36	10.93±2.43	9.27±0.76	11.37±1.32
TG(16:0_18:0_22:6)	5.51±0.36	8.16±0.54	6.76±1.25	6.21±0.62	7.85±0.52
TG(16:0_16:1_22:6)	10.40±1.77	14.03±2.71	12.97±1.92	12.27±1.55	14.67±2.01
TG(16:0_18:1_22:6)	68.54±10.97	96.15±10.95	82.86±11.14	69.14±11.21	90.46±17.18
TG(18:0_18:1_22:6)	3.98±0.75	4.94±0.27	4.33±0.83	3.54±0.71	4.83±0.52
TG(16:1_16:1_22:6)	0.77±0.17	1.43±0.36	1.02±0.33	1.06±0.18	1.20±0.09
TG(16:0_18:2_22:6)	14.32±1.11	20.38±1.79	18.86±3.37	15.37±2.28	20.31±4.37
TG(16:1_18:1_22:6)	1.02±0.22	1.09±0.30	1.05±0.21	0.86±0.30	1.08±0.43
TG(15:0_18:1_22:6)	0.66±0.11	0.94±0.20	0.74±0.16	0.64±0.07	1.12±0.36
TG(18:1_18:2_22:6)	1.80±0.02	2.32±0.19	2.42±0.56	1.79±0.15	2.46±0.58
EPA(C20：5）
LNAPE(20:5/N-18:1)	0.42±0.08	0.45±0.09	0.35±0.08	0.63±0.05	0.35±0.15
LPC(20:5)	0.44±0.07	0.69±0.20	0.46±0.10	1.22±0.60	0.79±0.23
PC(16:0_20:5)	9.15±0.90	10.85±1.75	10.25±0.44	11.67±4.14	8.21±1.82
PC(20:5_18:0)	4.27±0.62	5.04±2.92	4.28±0.59	5.99±1.26	5.38±0.77
PE(18:0_20:5)	17.14±3.72	15.47±2.81	18.26±1.61	20.57±1.51	11.73±1.05
PE(20:5_18:1)	1.69±0.23	2.13±0.27	1.60±0.23	2.87±0.33	1.22±0.38
PE(16:0_20:5)	6.01±1.51	5.40±0.50	5.71±0.69	7.31±1.09	4.61±0.62
PE(O-16:1_20:5)	0.64±0.12	0.58±0.08	0.78±0.19	0.84±0.18	0.70±0.17
PE(O-18:2_20:5)	0.18±0.02	0.20±0.01	0.29±0.01	0.23±0.03	0.22±0.07
TG(16:0_16:1_20:5)	2.66±0.71	2.81±0.38	3.72±0.96	3.00±0.86	3.51±0.13
TG(16:0_18:2_20:5)	4.55±0.14	6.42±1.72	6.16±0.39	5.97±0.28	6.26±0.33
TG(16:0_18:4_20:5)	22.94±3.29	38.09±8.10	39.13±5.35	39.14±8.46	25.43±3.95
LA（C18：3）
DG(16:1_18:3)	0.40±0.08	0.52±0.14	0.50±0.08	0.44±0.01	0.42±0.02
DG(18:2_18:3)	1.96±0.24	2.49±0.40	3.26±0.81	1.86±0.15	2.22±0.27
LPC(18:3)	12.03±2.46	17.09±2.08	14.53±0.81	21.18±5.99	17.17±1.58
LPE(18:3)	0.68±0.11	0.74±0.13	0.75±0.15	1.43±0.45	0.92±0.16
PC(16:0_18:3)	477.29±109.83	503.90±102.85	579.70±42.81	540.58±154.04	560.10±129.03
PC(14:0_18:3)	2.96±0.28	3.41±1.19	3.55±0.07	2.89±0.32	3.22±0.93
PC(18:2_18:3)	30.82±5.07	43.70±10.85	57.98±4.95	41.73±7.36	42.29±12.47
PC(18:3_18:1)	49.26±3.90	55.81±8.86	66.26±5.86	59.91±13.04	50.23±4.15
PC(16:1_18:3)	8.17±1.47	10.19±2.85	9.70±2.37	8.84±1.63	8.15±0.29
PE(18:3_18:1)	37.17±1.54	31.93±1.58	34.59±2.03	40.18±8.08	25.87±1.70
PE(18:3_16:0)	57.81±5.43	66.53±8.16	58.66±9.85	76.87±8.09	60.60±2.35
PE(O-18:3_18:2)	1.36±0.18	1.45±0.21	1.49±0.28	1.44±0.68	1.12±0.30
PE(O-18:3_18:1)	0.85±0.19	0.97±0.17	1.23±0.21	1.01±0.16	1.06±0.21
TG(17:1_18:2_18:3)	0.60±0.08	1.23±0.36	1.48±0.52	0.81±0.14	1.13±0.19
TG(16:1_18:2_18:3)	8.69±0.77	14.43±2.85	17.07±4.68	11.37±3.02	13.21±1.21
TG(18:1_18:2_18:3)	78.25±3.34	106.16±19.72	133.04±33.94	86.80±13.33	113.53±26.53
TG(18:2_18:2_18:3)	5.07±0.51	9.00±2.04	12.30±5.02	6.43±1.71	9.04±0.38
TG(16:1_18:1_18:3)	105.39±2.16	152.37±20.49	154.77±20.42	136.45±9.69	147.32±19.22
TG(16:0_18:2_18:3)	58.12±6.12	82.14±15.01	96.05±19.11	71.30±12.12	78.20±4.98
TG(12:0_18:1_18:3)	0.75±0.17	0.96±0.27	1.23±0.17	1.09±0.37	1.07±0.23
TG(18:2_18:3_18:3)	0.58±0.15	0.78±0.36	1.40±0.69	0.77±0.10	0.91±0.20
TG(14:0_18:2_18:3)	4.56±0.92	5.93±1.00	7.16±1.36	6.41±1.36	6.53±1.44
TG(10:0_16:0_18:3)	0.27±0.08	0.43±0.02	0.28±0.05	0.45±0.11	0.29±0.04
TG(14:0_16:1_18:3)	7.51±1.59	10.11±0.84	10.36±0.71	11.55±2.80	10.83±0.65
TG(16:0_16:1_18:3)	37.63±5.56	48.38±6.79	44.16±1.88	56.27±5.12	51.10±6.32
TG(16:1_16:1_18:3)	3.42±0.83	4.56±0.68	4.40±0.62	4.69±1.04	4.67±0.60
ARA（C20:4)
FFA(20:4)	58.65±23.96	150.69±42.54	101.44±45.58	125.59±15.00	180.84±152.82
CE(20:4)	12.90±11.57	11.57±2.12	12.54±1.80	12.23±2.28	13.72±2.13
DG(16:0_20:4)	2.45±0.22	3.18±0.54	3.14±0.35	2.56±0.19	3.13±0.08
DG(16:1_20:4)	0.73±0.05	0.82±0.22	0.90±0.21	0.75±0.08	0.83±0.06
DG(18:2_20:4)	1.47±0.21	1.77±0.24	2.33±0.58	1.33±0.05	1.80±0.11
DG(18:1_20:4)	14.31±0.53	16.76±1.98	17.45±2.89	12.82±0.51	17.64±1.80
LNAPE(20:4/N-22:4)	0.47±0.07	0.32±0.03	0.50±0.12	0.39±0.06	0.41±0.04
LNAPE(20:4/N-18:2)	5.24±0.88	5.88±0.67	5.53±1.05	5.66±0.11	5.44±1.25
LPA(20:4)	0.09±0.03	0.06±0.02	0.07±0.02	0.16±0.04	0.14±0.04
LPC(20:4)	1.17±0.16	1.97±0.29	1.28±0.10	2.87±1.29	2.36±0.70
LPE(20:4)	9.59±1.57	11.43±1.90	9.69±1.78	15.91±3.14	13.77±1.64
LPI(20:4)	0.89±0.35	0.70±0.09	0.66±0.23	1.64±0.81	1.72±0.39
PA(18:0_20:4)	4.08±1.59	5.04±1.55	3.96±2.52	9.33±3.39	8.62±3.86
PA(16:0_20:4)	10.79±3.67	25.56±18.77	14.82±4.71	68.27±71.09	20.82±13.79
PC(18:0_20:4)	2104.87±273.58	2651.66±733.48	2579.49±292.67	2274.28±675.32	2635.66±281.93
PC(19:0_20:4)	89.30±13.67	115.31±32.01	113.14±10.31	80.76±13.71	105.61±17.56
PC(14:0_20:4)	16.20±3.83	18.95±3.39	18.28±0.55	15.57±2.58	17.15±2.07
PC(16:0_20:4)	1725.22±136.00	2426.78±394.35	2080.03±269.80	1952.88±531.85	2375.14±154.42
PC(15:0_20:4)	3.05±0.12	4.12±1.08	5.85±1.32	3.68±1.04	5.71±0.74
PC(18:1_20:4)	276.59±43.22	306.46±74.75	313.11±34.83	291.70±90.45	299.89±21.01
PC(20:4_17:0)	/	/	/	/	11.30±0.00
PC(20:4_22:5)	13.63±1.21	9.99±4.98	15.01±0.64	14.43±12.47	29.62±11.05
PC(20:2_20:4)	7.17±0.81	12.49±2.00	14.97±3.99	10.05±2.93	11.28±1.96
PC(20:1_20:4)	4.38±0.74	4.88±1.67	5.76±0.77	4.84±1.64	6.38±0.85
PC(18:2_20:4)	34.40±5.20	40.62±8.88	50.91±9.64	37.74±7.03	41.17±9.44
PC(O-14:0_20:4)	0.35±0.03	0.36±0.05	0.43±0.09	0.43±0.06	0.39±0.03
PC(O-16:0_20:4)	63.27±6.52	73.16±9.04	71.46±6.69	79.28±9.98	70.98±9.48
PC(O-18:0_20:4)	28.56±2.86	32.18±4.69	29.60±3.89	31.38±3.35	28.77±4.15
PC(O-16:1_20:4)	9.47±0.79	11.82±2.04	10.49±0.65	10.96±1.72	10.07± 1.39
PC(O-18:1_20:4)	9.02±0.90	8.98±1.15	10.50±0.80	9.68±1.43	9.83±2.13
PC(O-18:2_20:4)	28.53±3.32	26.96±0.72	29.13±2.12	29.38±0.05	26.56±2.71
PC(O-20:1_20:4)	7.38±1.98	7.81±0.87	7.53±2.28	6.32±1.89	7.21±0.87
PE(20:4_22:2)	0.63±0.13	0.61±0.05	0.80±0.04	0.64±0.14	0.66±0.10
PE(18:1_20:4)	30.27±1.44	28.31±4.46	29.33±2.57	34.39±8.23	19.82±4.23
PE(16:0_20:4)	2095.09±299.56	2310.12±264.15	2034.81±187.49	2468.37±365.66	1906.85±151.48
PE(17:0_20:4)	42.25±2.18	47.18±4.26	58.04±10.58	50.66±9.28	48.88±3.96
PE(19:0_20:4)	13.25±2.84	11.88±1.55	14.12±0.76	14.12±2.01	15.77±4.71
PE(16:1_20:4)	5.03±0.79	4.66±0.93	5.77±0.60	7.09±1.17	4.74±0.61
PE(O-18:1_20:4)	9.81±0.87	12.09±1.53	11.31±0.33	10.54±0.36	11.04±0.43
PE(O-18:2_20:4)	10.38±0.71	11.95±1.21	11.67±2.19	12.00±3.03	10.30±0.21
PE(O-20:3_20:4)	0.37±0.04	0.47±0.10	0.58±0.02	0.52±0.15	0.44±0.05
PE(O-16:1_20:4)	25.22±1.95	25.45±4.30	25.22±2.42	25.14±3.49	25.46±1.38
PE(O-20:1_20:4)	0.32±0.04	0.44±0.08	0.46±0.07	0.35±0.07	0.37±0.02
PE(O-18:0_20:4)	6.50±1.34	6.46±0.45	6.45±0.64	5.99±0.97	6.50±0.73
PE(O-16:0_20:4)	7.86±0.64	6.95±0.56	8.27±0.54	8.52±1.92	7.85±1.19
PE(P-16:0_20:4)	45.94±2.64	47.49±4.77	48.15±9.49	46.84±7.76	55.81±9.87
PE(P-18:0_20:4)	56.67±3.53	59.04±6.61	57.83±13.28	56.55±10.02	63.68±10.25
PE(P-18:1_20:4)	12.47±0.40	12.66±1.06	12.11±2.46	12.33±1.92	15.26±3.35
PG(18:0_20:4)	0.21±0.03	0.22±0.04	0.25±0.02	0.24±0.04	0.29±0.04
PG(16:0_20:4)	0.04±0.01	0.02±0.01	0.03±0.01	0.04±0.01	0.05±0.01
PI(18:0_20:4)	213.09±54.59	142.84±25.82	146.55±7.75	196.37±40.15	226.60±88.54
PI(20:4_18:1)	1.43±0.54	1.07±0.21	1.19±0.09	1.84±0.46	1.77±1.19
PI(16:0_20:4)	15.77±5.27	9.31±1.30	12.12±1.59	17.05±3.00	18.53±10.23
PI(17:0_20.4)	1.16±0.32	0.57±0.14	0.99±0.14	1.15±0.27	1.41±0.51
PS(18:0_20:4)	50.37±16.02	96.96±53.10	60.31±15.83	193.91±128.52	52.21±8.56
TG(16:0_18:2_20:4)	80.29±7.05	113.60±14.40	113.26±20.09	89.31±5.42	115.89±10.81
TG(18:0_18:2_20:4)	34.43±6.04	38.49±3.26	39.89±3.74	31.24±2.61	42.85±7.45
TG(16:0_16:1_20:4)	26.86±4.64	33.96±4.12	35.54±4.99	33.87±1.40	38.14±3.54
TG(18:0_18:1_20:4)	49.30±1.91	50.67±10.06	55.73±4.65	42.55±7.19	62.27±14.78
TG(17:0_18:1_20:4)	1.23±0.14	1.35±0.12	1.33±0.37	1.08±0.08	1.38±0.53
TG(16:0_18:1_20:4)	183.99±7.77	244.96±22.98	240.35±23.08	199.12±11.45	241.58±10.22
TG(15:0_18:1_20:4)	0.91±0.15	1.44±0.21	1.29±0.29	1.17±0.03	1.39±0.27
TG(18:2_18:3_20:4)	0.55±0.07	1.08±0.14	1.44±0.38	0.73±0.20	1.15±0.18
TG(18:1_18:2_20:4)	19.71±3.73	23.90±4.02	29.56±8.13	19.45±2.55	27.84±7.57
TG(14:0_16:1_20:4)	1.77±0.49	2.30±0.23	2.55±0.36	2.46±0.46	2.82±0.54
TG(14:0_16:0_20:4)	2.35±0.50	3.17±0.33	3.23±0.43	3.00±0.35	3.58±0.62
TG(16:0_16:0_20:4)	17.61±1.40	25.06±2.88	24.09±0.96	23.13±2.80±	22.29±1.14
TG(16:0_18:0_20:4)	48.36±8.82	68.79±14.01	78.73±20.24	51.79±3.71	69.55±18.62
